# Supplementary material for: Identification and characterization of putative effectors from Plasmodiophora brassicae that suppress or induce cell death in Nicotiana benthamiana
Source: Front Plant Sci. 2022 Sep 20;13:881992. doi: 10.3389/fpls.2022.881992 (PMC9530463; doi:10.3389/fpls.2022.881992)
Supplement: Supplementary file 1 [file Table_1.XLSX]

## Sheet: Sheet1
Table S1 The primer sequence for qRT-PCR
	Forward Primer	Reverse Primer
Pb4_102521	CCTCTGCAATCCGCTATTGA	TGTTGCACAGGCGTATGAT
Pb4_110819	GCACAATGTGGTAGCGTAGA	TACCATCACAAACGCGGATAG
Pb4_111752	GAGACAGGCACCTTCGTTTAG	CGCCTTGATTCGTACCGTATT
Pb4_111752	GAGACAGGCACCTTCGTTTAG	CGCCTTGATTCGTACCGTATT
Pb4_108104	GAGCTACAAAGGTGCAGAGAG	TTAACGATCGCGTTCCAGTC
Pb4_110950	TCCGAGTGGATCAAGGAGAA	GTCGACAATGGTCTGGTAGTG
Pb4_105844	GTTCACATGGTGCACTTTGAC	CTCGTCAGCTTCGTCGAATAG
Pb4_100008	CAACGTCGGTCGTCCTTATC	CTTTGGCGGGTCCTTCTT
Pb4_104095	CGCCCAGATGATTCCGATTA	CATCCCGCCCATCCAAA
Pb4_111366	ATGGCCAATGCGGCTATC	CCTCCAGTTGCAATGGTACTC
Pb4_109755	GTTCCTCGGGCAGATCAC	GTTCCGAGCAGTGAGAAGAG
Pb4_108519	GAACCCGGATCAGTTCTTCTAC	CGATACCCATTCCAGCAAGT
Pb4_100099	CTCTGCACCTGAACACGAAA	TTCAAGGCGAACCAGGAATAG
Pb4_106352	GGACGAACTTACCCTCATCTTC	AGGTGGTGAATAATCTGCGTATC
Pb4_112448	CCCGAAACGACGATGAGTTA	ATGTCGGGTACGACGATATTC
Pb4_104979	GAACGAACGGCATCACGTA	CAGTAACATTCTCCGCTGTAGG
Pb4_111688	CCAACAACGCCATCAACTTC	CCTTGCCCAGACGATTTCT
Pb4_105970	ATTGCGACCCTGGACTAAAG	GTCGAACCTGTTTGGAAGGA
Pb4_108437	CGCTCGGTATCGTTCTTGTT	TGACAGACGCAGTTCAGTTAG
Pb4_110334	TGGTTCTCCGGTTCGAATATG	TTGGTCATGGCACGGAAA
Pb4_111854	GCTTCTATCCAGAGGAGCTAAC	GTGTTCGGGACGACGTATT
Pb4_108273	GAGTTCGCCGAGTGGATG	GACCAGAAGGTCGCGTTT
Pb4_108279	TGAAGGACACGGAAGAGTTATG	CGAAACGATCCTCCAGCAATA
Pb4_109192	AGCCTATCCCAAGCATTGTC	GACTCCTCCAGTTGCTCTTTC
Pb4_103612	CAACGAGGACATACTGTGGAAG	GACAACACTACCGAGCATCTT
Pb4_106798	GACATTCGATGGCGGATTCT	AGAGGAAGAACGTCGCTTTG
Pb4_112853	CGGGACATTCTGCACCTTAT	GTGTTTGAATGCGGCTCTTC
Pb4_109724	GTTATTGCCGTTGCGGTATC	GGCGTCGACATCTCCTTTAT
Pb4_100510	TGGAGCCGTGCACAATTA	CACGAAGTGAACCAGGAACT
Pb4_104106	CGGTATTTGTCGGCGATCTT	CTTGCACGTCCCGAATCTT
Pb4_106616	GTTAGCGGAGATCACGTTTGA	GTACCCTTGGCCTTGGTATG
Pb4_106909	CAACAGCGCATGCAACAA	CGTCTTGAACAGCTGAGAGTAG
Pb4_102877	CACAGCATCACAGCACAAC	CCATCATGGTCGGGAACTT
Pb4_100248	TGCGGGCAAACAATTCAAAG	CATGAGGTATCGTGGCGATAAG
Pb4_101162	TCAGCCGTTCGACCATAAC	ACGTCAATAGGCCATCGTAAA
Pb4_102097	ACGTGAAGTACGTGCAGAATTA	CTCGTCGCATCATCATCAGTTA
Pb4_103257	CAGGGTATCTCAGGAGAAGGT	GTCCAGGAACTCCTTAAGCATC
Pb4_103428	CAATTCCACACGACGCATATC	CTGATCCTGTTCTCGACGTATC
Pb4_103507	GTGAAACGGGTCGTCTACTT	ACACATTCCTCGACGTCTTC
Pb4_103566	CGCAGACAACGAGTGCTATT	GTCTGGACGGTCAGTTTCTTG
Pb4_103736	AGGCCTACTTTGACCTGAATG	GTCGTTCTGGCAGGGAATTA
Pb4_103799	CAGTGCATGATAGACCAGATGT	GCAGATGACTTAGGCGGAAT
Pb4_104154	GAGCTCCATCGTGCTGATTT	GTCGTCGCTGTGAACGATAC
Pb4_104606	TACACGAACTGTGGCAGAATAG	GGCTTTGGCATGATCGAATG
Pb4_105361	TCTGCAATATCCCGACGAAC	GCGAACACGCTGTAATCTTTC
Pb4_105542	GTCACCGTACCGCAAGAC	GGCACTGTCGAGATGCTTT
Pb4_105958	CGTTCGTGCTGTCGTTACT	CACATGTACTACACCGACCTG
Pb4_106019	GCTATACCTGGCGTTGAGAAG	TTGGATCGGATGGCTGTAATG
Pb4_106058	TCTACAAGCAGGGCAACATC	TTGTTCCAGGTGTCGCTAAC
Pb4_107399	GAACACGCCCGATGAATTTG	CTTGGAGATACCGAGCATTGAG
Pb4_107465	ATCACAGTGCAGCGGATAC	CAGCTCGTCCTTCGTCTTC
Pb4_107662	CCACTGCAGGATCATTCTTCT	TTCGTCACCTTGTTCGATACC
Pb4_108186	CTTCACGACATTGACCGAAAC	CGCCATGATCCAGACGAA
Pb4_108188	CCGAGACTTCGACCTGAATATG	GCGTCATCAGCGACCATAAA
Pb4_108346	CCCTTCTTACATTCCTGCTACTG	CGGCCTTCGATCCAAATGA
Pb4_109005	GTTGCATCTCCAAAGCACAAG	CGCTTGAGCGAATCGGTATAA
Pb4_109599	CAGTTCCGTTCCAGGATGAA	GCTGTTGTCGCAGGAGAA
Pb4_110503	GCCCAAACGCTCGTTAAGTA	ATGGTTTGCTGGATGCTCTC
Pb4_111336	TACTCACCGGCTGACTACTAC	GTCTCACGGGTTCAGATTGTT
Pb4_111396	TGCTGTCCGTCATCAACAA	TGCCAGTCGCAACAGATT
Pb4_111712	AGTTTCCGCTGATCGATTGT	CTCTTCTTGTCGGTCTGGATTT
Pb4_111952	GTGGGCATGCTGAGATACTT	GTTCCCAACCAGGTTCATCT
Pb4_112714	AGACGATGACGCATCAAACA	CCAACCCGTCAGTGAAGAAA
