# Supplementary material for: Identification and characterization of putative effectors from Plasmodiophora brassicae that suppress or induce cell death in Nicotiana benthamiana
Source: Front Plant Sci. 2022 Sep 20;13:881992. doi: 10.3389/fpls.2022.881992 (PMC9530463; doi:10.3389/fpls.2022.881992)
Supplement: Supplementary file 2 [file Table_2.XLSX]

## Sheet: Sheet1
Table S2 The nucleotide sequence of the putative effectors
ID number	Coding sequence	Description	Scientific Name	E-value	Accession
Pb4_100111	ATGGGTCTGGCGAAAGGGCATTCAATGGCCGTGGCAACGATTGCTATCTGCCTGCCGCTGTTATGGTGGTTCCAGTCTCCTGGGCAGGGAATTGTCCTGGATCAGGGCGTGCCGTGCGTCGATAACGGCGACCGGGTGTGCGGTCGGCTGATTTTCGACAGATTTGCATCCGACAGTGAAGTTGACAGTCTGTTGAGAATCGTCAAACACGGTCTTCGGTTTGGAGGCGGCGAAGGCCCGGCCAGTATCCTCGATCTATTCTCAAGTGCAGTATCCCATGGCCGACACTTCATCGATGTTTACCGTGCTCTGCAATCGCGTCATGTACCGCCTTTCAACCGCGACGATATCGCGACGTCCGTTATTGTATGCCACAGCCCCGAACTCAATGCACTGACT…	unnamed protein product [Plasmodiophora brassicae]	Plasmodiophora brassicae	0	SPQ94350.1
Pb4_110919	ATGGTTATCTTGGTGGCGATCGTCGCGTCCGTGACGGTCCCGTTCGTATACAGGAACCCGGTGACGTCGTTCCGAGCTGACGACACCGATGCATCGGACGAGGTCGGTGGCCAGCGACCTGTTGTGATCGAGAACACTGAGGGCACGGCCATCGACGTGTTCTGGTGGGACGCCGACCGCGAGGTCGAAGAGCACCTGATGTCTATGCCACCTGACGACCAGATCACGGTCTATGCCGGTGATGGCGACATCATTGTGTTCCGTCGCGCTGACGACGGCGACCACCTTCGTAGCGTGCTACTGACCGGTGCCATTCTCGATGGCGAAGCACCAATATACCCCGTTCTGAACGACCCCTTCTTCGACGAGTATATGGAGAAGAACGGAATCCCATGGCTG…	unnamed protein product [Plasmodiophora brassicae]	Plasmodiophora brassicae	0	SPR01584.1
Pb4_100681	ATGATGATGCTGCCGCTGGTCGTGCTGGCGGGCGTGGCGGCGGCGAGCGCCTCCTGTCCCGAGTGCGACATGACGCCGGCGCAGGTCGTTGGGTATTGGGGGTACCCTGCTGAGGAGCACCGCGTCGACACCGACGACGGGTTCACGTTGAGCGTCCTGCGAATTCCTCGCGGACGGAACCAACACCACCTGGAGGAATCGCGCGCTCCGGTCATTCTGCAGCACGGCCTGCTGGATTGCGCAATGGGCTGGATCGCGAATCTGCCGAATCAGTCCCTCGCTTTCATGCTCGCCGACGCAGGTTTCGATGTTTGGCTGCCAAACAACCGCGGCAACCGGCTCTCGCCGAGTAATTGCCAAACAGACGAGTGCTGGGAATTCTCGTTTCACCAAATGGGA…	unnamed protein product [Plasmodiophora brassicae]	Plasmodiophora brassicae	0	SPQ96210.1
Pb4_105979	ATGTTGCGTTCCGGCGGTGTCGTCGTTGCCGTGCTGGCGTTATTCGCGTCGGCCGATATCCCAGAGTGCTCGCTGACGGTGCCGCAGCTGGTTGCGTATAATGGGTACCCGTGCGAGACCCATGAGGTTGTCGCGCGCGACGGGTTTCTGTTGAACATGTTCCGGATTCCGCATGGCCGCCGAGGGCCTTCGCTAGGCCCAAGACCGGTCGTTCTTCTGCAGCATGGGCTATTGGATTCAGCTGCTGCGTTCCTGCTTAACGAACGGGAACAATCGTTGGCCTATATCCTGGCAGATAATGGCTTCGACGTATGGCTGAGCAATTCACGCGGGAATAACTTCAGCCCTCCGCTGGGCAACAGCAAGGACAAGTGGCGGTTTTCGTTTGATGAGATGGCC…	hypothetical protein PBRA_000634 [Plasmodiophora brassicae]	Plasmodiophora brassicae	0	CEO97289.1
Pb4_111332	ATGTCGTTTGCGCTGTCTGTAACGCCGTTCCTCCTCCTGTTCGGCACCGTGTTTGGCGGCTGTTACATTAATCAACCATCAGAGTTTATTCATCCGGGCCTGCTACACACCGACGAAGATTTCCAATTCGTTCGATTCTGGGTGGAACACGGCTACGAACCGTATCTGTCCGGATGGAGCACCCTGCAGAACAACTGGCACTCACGACTGTCGTACACTGCCCGTGCCAGTCCGATAGTGTACCGCGGCGATGACGGCGTCCATCCGCAGAACTACCACGACCTGATGAGCGACGCGCATGCCGCCTACCTACATGCGCTGCTTTGGAAGATATCGGGAGATGATAGGTGGGCGGACATCGCCGTACAGATCCTGAATGCCTGCGCCGTCAGCCTGGAA…	hypothetical protein PBRA_001936 [Plasmodiophora brassicae]	Plasmodiophora brassicae	0	CEP01330.1
Pb4_101785	ATGAATGGCATGACCATCCTGACCGCCGCGTTGCTGGTGGTTACACTGGCTCGAGCGGCATCGATGCCCACAGAGGCCGATGACGATTCCACGGAAACTCCTCTGGTCATGACTGACCCTCTCAACGATGAAATCCCTGAATCGGACATGGATACATCTATGGAAACGGCGACACCTAATGTGACGGTCGCCGATGATCAGACTGCATCGGCGCCAACGGATCCACCATGGCCTGATATACTTCCGTCCGCAATTATCGACCTATCCCACTGGAAACTCCAGCTGCCGACGAGCAGAATCAGCCGTCGTGCACGAGGCCTCGTTGACGAGGTCACACCGTCTGACTTGGCATCGTTCCAACGTCGGGAATTCCATACGGTTCTGTCGGAATCGCATCCG…	hypothetical protein PBRA_004673 [Plasmodiophora brassicae]	Plasmodiophora brassicae	0	CEO95983.1
Pb4_111665	ATGTCGCTGGCGCCTGCCGTCGTCGCCGTCTCCCTCCTGGTGGTCATCGCCCAGTCGCAGGTCTACCTTCAGACCTTCGATTGGGAATCCATCTCCGATCGGCCTGGCCATATGCGGTACCTGAAGACCCAGGTCTCGTCTTGGGCGTCCGCTGGGTTCCATGGCGCCTGGCTGCCGCCCCAGTCGGAATCGGTCGACGCGCAAGGATACATTCCTCAGCGATGGTACCGCCTGGTCGACCACGACTCGCTCGTCGCTCTTCTTCAAGACATGAACTCGCGCGGCATGGTCGGCGTCGCTGACATCGTCATCAATCATCGTGGCGCACCACACGTCGACCCGTGCACTCATGAATACACCGCGTTCCAGGAGCCGGACATGGGCAATTGGGCCGTCGTC…	hypothetical protein PBRA_000207 [Plasmodiophora brassicae]	Plasmodiophora brassicae	0	CEO94422.1
Pb4_104921	ATGGCGTGCTGGGGGGCGGTCCTAGCCGTGGGCTTGCTGGTCGGCTTCACGAATGCGGCAAAGATGCGCGTCAGCGACAAGCGTGACATTGGTGATCTGATCAGACGCGTTCTTCAATGTCAAAGACCGGTCCTGGGATCAGTGCACCCGTTGCATAAAAGCAGCACCGCCACTTCGTCCGAACTGACGTTGCTGCATGTGATCGCGTCGATTCTGCATCGTCGTTTGCCTGAACTCGTTTCGGAATACCAAGAACCATACACGTCCTCGGCCCTGCACAACTACTACTTTCAGACGGGCGAGTTGTTGCGCCTCCTTTGCGCCGACGGGAACGATCGCGTCCCACACGATATTGTCGATGCGCAAGGAAACACAGCCCTGAACAGTTTTATTAACGTG…	hypothetical protein PBRA_001204 [Plasmodiophora brassicae]	Plasmodiophora brassicae	0	CEO99298.1
Pb4_100693	ATGCTCGTCTTCGCTGTCGCCGTCATCGCTGTCCTATTGCCTCCGTCGCTGTCGCAGACGACGAACTCGCTTGATGGGCACGAGGCGGTCGCCTTGCTGCTTGACGCTGGTGCCAACGTCAACGCCGTCGACTACACTGGAGCGACAGCGCTATCGGTCGCCGCCGGTCAAGGCCTGTACGATGTCGTCGACCTGCTCGTGCAGGCGGGCGCCAACGTCAGCCTGGGCAACGCGAACAAAGCGACGCCGTTGCATGCCGCCGCCCGAGTCGGCAACGCGCGCATCGTCTCGCTGCTGATCGGGAAGGGCGCCGACGTGAACGCCGTCGACTCGAACGGCAACACGGTGCTGATGTCGGGCGCCCAGTCGAACTCGACGCAGACCGTCGCCCTGCTGGTC…	unnamed protein product [Plasmodiophora brassicae]	Plasmodiophora brassicae	5e-167	SPQ96201.1
Pb4_100874	ATGTCGGTGCCGGCGCTGCTGATCCTGACCGCCGCCCTTCTCGCCGGCCGCATCCAGGCTGCTGATGACGTGATGATCCTTCCGGGCGACACCAGTCGCATACCAGTCAACCGGTGGCCTACAATCGCAGCCTTGCGCGGCCAGGACGCATTCATGCCGGCTGTCAACAGCGCTCCAGGCCTGGCCCGCCTCAAGTCATTCGCAATCACCGAGAAGAGGCAGGAGATCGTCAACCGTCTTTTTAGGCACCTCATAAGCGGGTCCGGACAGGACAGCGACGTGGCCTACCAGATTGGCAAGAAACCATGGGACAACTGTCAGCCGCTACTGCACTGGGCCGCAAGCGAAGGCGAGGCCGACATTGTCCAGTTCCTGCTGAGTGCTCCGGGCATCACTGCC…	hypothetical protein PBRA_001722 [Plasmodiophora brassicae]	Plasmodiophora brassicae	0	CEP00668.1
Pb4_102136	ATGTCGTTCGGCAACCGCGCCCCAGCCTGGCTTATTGTGTCGTCGTTCATCCTGATCGCCACTCGCAATGGCTTCACCGTGCGCGCTAATGACGACGAGGACCATGACGACGCCAGCACGTCCGCCGACGTCATGACCGAGGAGTTTGGCGACGACAACGCGTCCACGATCCCGTCTTACGTCGACTACGCCGAGATGAAGCTGATCGTGGAGTCCATCAACAATATGACCGCCATGGCAGTGCTGCGTCGGGCGGCCGACACCGAGGACAAGAACGCCATCGTCGAGCGCATTGCCGAGCTGATCGCCCTGGGAGGCCCGTCTGACTTAGTCAACTACGCACGGTGGGACGCCGAGTACAGGAACGTATTGCACTGGGCCGTGCGCTGTCGCCAAGAA…	hypothetical protein PBRA_002137 [Plasmodiophora brassicae]	Plasmodiophora brassicae	0	CEP01531.1
Pb4_102460	ATGTCCATCGGCAATCGCGTCTGTTCCAATGCGCTCTGGCTGATCGTGGTGGCGATTGCCGCCCGGCTCCACGATGGAAGCGCTGACGCTGTACGCCTCGTTTCCAGCGACGGCCATGGACACGACGTCCACGAAATCGCATCTTTCATCGCCCATTCAGAGACGATTGCGGAGCGTGTTGGATATGACCCCAGGTTCTGGTCCCAGCCCCGCGACGTCAGCCTGGAAATCGACAATGTGCAGGTACAGACCGCCATTGACTTCGTCAGCACGTTTCCGTCGTTGTTTGAATATTCGGTTCTTTGTACCACCGAGTGGATCCAGGACAAGGTCGCTAATGGGCACACGCTGGGGGACTTCATTGAAACCGCCGCCTACTTCAGGATGCGCTCGCTCACC…	hypothetical protein PBRA_007015 [Plasmodiophora brassicae]	Plasmodiophora brassicae	0	CEO98901.1
Pb4_102461	ATGTCCATCGGCAATCGCGTCTGTTCCAATGCGCTCTGGCTGATCGTGGTGGCGATTGCCGCCCGTCTCCACGATGGAAGTGCTGACGCTGTACGCCTCGTTTCCAGCGACGGCCATGGATACGACGTCTCCAATATCGCATCGTTCATCGCCCACTCGGAGACGATTGCGGAGCGTGTCGGATATGACCCCACGATCTGGTCCCAGCTCCGCGACGTTAGTCTGGAAATCGGCAATGTGAAGGTACAGACCGCCATTGACTTCGTCAGCAGGTTCCCGACGTTGTTCGAATATACGATTATTGGCGCCACCGAGTGGATCCAGGACAAGGTCGCTAATGGGCAGAGGCTGGAGCACTTCATGGAAACCGCCGCCGACTTCAGGATGCGCTCGCTCACC…	unnamed protein product [Plasmodiophora brassicae]	Plasmodiophora brassicae	0	SPQ92972.1
Pb4_102521	ATGTGGTCGGCAGTGGCGTTGATCGTGCTGGGAGTCGTCGTGCAGGCGATGCCTGACAGTGCTGATTCCGAAATGCTCGTTGCAGTCGCTCGTCGGTCTGTCGATGGCCTGCGGGCTGCGATCGCGCGCGGCGCGAACGTCAAGGCGCGTATACCGACCGCCGAGCAGGTGTTCGATATGCCCATCATCTGCGTCATCGTCGAGAAGAACTTCGCGGAAGGTATCCGCCCGGTTGTGCAAGCGGGCGCCGACCCGAACTCACAATGTGCGTTTCGGTCCGCCCTGGACCTTGCCATCTCGCTGCACCATGCCAACTGCGTCCAAGAGCTGATCGCGAACGGCGCCCGTGTCGACGGGCGTGACGTGTTCGGAGTCACCCCTCTGCAATCCGCTATTGAA…	hypothetical protein PBRA_006973 [Plasmodiophora brassicae]	Plasmodiophora brassicae	2e-126	CEO98859.1
Pb4_103354	ATGGTGAAGCTGTCGCTAATCGTGTTGGCGGGCCTCGTAGCCAGCGCATCGGCGATGGCCTGGTGGGATCCGGAGCCCATGCCACCGTTCGACGAGTACCATCACTCGGGCGGGTGCGAATGCACGGCCCTGCACGCTGCTGTCAAGAGTCAGAATGGGCCCGGCGTTGACCTGCTGTTGAAGGAGGGTGGGCAGCCCGTTGACAGCAGAGATTGTAACAGCCGGACTCCCCTGCACTGGGCCGCGATTCGCGGGTCGCTCAAGATGGTTCAAACCCTGGTACAGCACAACGCCACCATCGATGCGCTGTGCGAACTCGGCCACACCCCCGCATGGCACGCGTTCTATCGCGGGCACCGTCACGTCGCCACCTACCTGCACAGCCTTCGTGGTTAA	hypothetical protein PBRA_005180 [Plasmodiophora brassicae]	Plasmodiophora brassicae	5e-90	CEO96571.1
Pb4_103546	ATGCTGCCCAGGCTGCAGTTGCTCTTCGTGCTGCTCTGGACGATAGGTTTGTGCACGTGCGATGACGTGAAGGAATCATTAACGGGAGCATTGATCCGGGCAACCTACAACGGCAATCTGCAAGCGGTAGCAGACTTGCTGAAGCGCGGAGCGCCTGCGAACGGCAAAGACAATGCGGCGGTGATCTTGGCGTGCACGGCAGGGCACAAGGGCATTGTCGCACTACTTGTTGAGCATGGAGCCGACATAAGGGTTCATGATGACGAATGTCTGGTCCGGGCCGCGGGCGCACCGTCCCTCGACCTGGTCAAGTACCTCGTCGAAACATTACGAGTGCCTGTCTCCGCCCAGTGCGACGATCCGCTTATCGCCGCCACGGCCGGATCCCGCAGCCATATC…	hypothetical protein PBRA_006620 [Plasmodiophora brassicae]	Plasmodiophora brassicae	0	CEO98506.1
Pb4_103642	ATGTCGACCCGCGGCATCCGTACGCGATTCAACACCAGACGGCTCTGCGTAATCACGGTCGTCGGTCTATTTCTCAGCGGTCTTGGCGAAGCTGCACCGACGCCTGTCAAGTTGATTTCCAAGGATGGTGACAGCATTGACGCCGTCGTAGAGGCAATTCGCAACCACTCCCAAACGCTTACGGTCATGCTCGAGCAGCGTTCAGCACGCAACGACGTCGTCAGCCATACGTCCCCGATCGTGTTGGAGAATATTGCAACCCCTGAGTTGAACGCGGTCGTAACTTTCAGCAAGGATTACGCATTCGACGAGGACGAGGCAGCGGCCAAATGGGTTCGGCAGACGTTCATGTCGATGGACGATGGATATTACGCCCTGCTGACGGCAGCCTGTCGCCTC…	hypothetical protein PBRA_006690 [Plasmodiophora brassicae]	Plasmodiophora brassicae	0	CEO98576.1
Pb4_103651	ATGGGTCGCCCGGCCGTGTACTGCGGCCTTGTCGCGATCCTGCTCGTCTCCGGGGCCGCTCACGCTCTCACGTTGCGCTCCAGCGATGGCGTCGACGTTGAAGTCGACTCGTCGGCAGCCGTCGCCCATTCAGGTCTGCTGCGGAAACACCTGGTCGGCCCCGACACGCAAGACGGTATTGCGGTTCCCACCGCCCTAAACGTCGCCAGCCCCGAATTACAGCACCTCGTCCGGTTCATGCACGACACCGCACCGACCGACGTACCATACCGGCACCATCTCCCGTTGATCCACTGCTCACTGTTGCGCGTTTGCCTACAGATCGGTCATGCTGGCGAATGGGTCACTTCCCAGATGTCCTGGATGGACGCCGACACGGTCGGCAGGGTGCTGGCGGAC…	hypothetical protein PBRA_006697 [Plasmodiophora brassicae]	Plasmodiophora brassicae	0	CEO98583.1
Pb4_103953	ATGAGGGCGTGGCGCACGATAACATACCCGCCGGTCCTGTGTGCTCTAGCCGTGATCCTGCAGGTCAGTGCCGCCAACGATAGCGTCGACGCCCAGGCACTCGATCCCGCTGCTGCCACACTTAGTCGGCAGCATCCCTTGCCGGTGCTCCCTCTAGAGATCCAGAATGAAATATTCCACATGCTGTTCTCGAATATGAAGATCCTGGAAATGCTGACATTCCTCAGGGACGCGTCTGGCTGGTCGAGACAGCTGTACTACCCTGCAGTTGTGACCTTTCTGGAGAAGTTCGACTCAGGGACGTTCGATGAGTTCGCAAACAGCACCGACATTCTTCTCGACCGTCAACGCGTCGAAATTGCAACCCTGGCCCAGGCCTGCCGTAAATCCGTTCCAACG…	unnamed protein product [Plasmodiophora brassicae]	Plasmodiophora brassicae	0	SPQ95560.1
Pb4_106343	ATGAGCATGCTCGCGATGGCCCTTCTCCGCATTGCAATCGTCGATGCGACCCGGATCATCTGTAGTACTCTCGACGCCGCTCAGTCCGAGTACGATCTGACGCAGCTCGTGCACCACTCCTTGACGGTCCAGCGCAAGATCCAAGATGGTGGCGTCGGTTGCGTTGAGCTTCATATCACCCGTCATCAGTTACGCCTCGCCATCACTTTTGCCGACACATTCCCACTGTCTGAATACGGTAGGCAGATTTCTAGCGGTTGTCGCGTCGGCTTGTTCATCAAGACGCATCGTTCCCGGAGCGACGCGGTTTTGGAACAATTCGCCCTAGCCGCCGATCACCTTGAGATGCGATCTCTTATGGTTGCAATTGGGTGGGCGATTCCGATGCGACGTGCCAAT…	hypothetical protein PBRA_000942 [Plasmodiophora brassicae]	Plasmodiophora brassicae	0	CEO97597.1
Pb4_106482	ATGCGATCTGGGCGTTGCAGCGCGTTGCTGTTCGTACATCTGATTCTGGTCGCATGCTCCCAGACAGGCGACGGTGCAGATGCTGTCACCATCATTCTTCGGTCCTGTGATGGTGGTGTCGTCCACCGCGTCAAGGTGCAGGATATCATTGATCATTCCCCGGTGATGAAGAACCTGGTCGAGGGTGTCGGCACCGGCGGCACGGTGCCTCTGCATGGAATCGCCAGTAACGAGACACAGCTGATTGCAGACTTTGTCACCGGGTTTGCAGTGCACCAGACTGACGAGGCGTCCCAATGGGTTCAGGACAGGCTGAATGGAACGAGGGACGACGACCTGGGCCGGTTGCTAATGGCGGCCGACTATCTCGCAATGCGATCCCTGATGGTCGCTATCGCA…	hypothetical protein PBRA_007411 [Plasmodiophora brassicae]	Plasmodiophora brassicae	0	CEO99678.1
Pb4_106486	ATGTCCATCGGCAATCGCTCCCGCCTCGCTGCCGTATCGCAGATCAGTTTGCTCGCGATCGCCCTTCTCCACACTGCAATCGTCGATGCGACCCGGATCATCTGTACCGCCGACGGCGGGATTTACGACTACGATACAACTCAGCTTACGAAGCACTCCTTGACTGTCCAGCGAATGATGGTCCAAGCTGGCGGCCCCGATTGCGTTGAGCTTCCAGTCACCAGTCAGGAGTTACAACTCGCCATCGGTTTTGCCGACAATTTCCCTCTGCCTGAAGCAGCTCACCAGATTCCTCGCTGTCAAGGCGGCGGCCACTTCATCAAGAGGCATTGTGGCAAAAAGGGGCGCGCGCGTTTGGAACAATTCATTCTAGCTGCTGCTCTCCTTGAGATGCGATCT…	hypothetical protein PBRA_007407 [Plasmodiophora brassicae]	Plasmodiophora brassicae	0	CEO99674.1
Pb4_106488	ATGTCCATCGGCAATCGCTCCCGCCTCGCTGCCGTATCGCCGATCAGTATGCTCGCGATCGCCCTTCTCCACACTGCAACCGTCGATGCGACCCGGATCATCTGTACCGCCGACGGCGGCGCTACGCACGACTACGATACAGCACAGTTTGCGCAGCACTCCTCGACGGTCCAGCGAATGATGGTCCAAGCTGGCGGCCCCGATTGCGTTGAGCTTCCAGTCACCAGTCAGGAGTTACAACTCGCCATCGGTTTTGCCGACAATTTCCCTCTGCCTGAAGCAGCTCACCAGATTCCTCGCTGTCGTGACGGCGCCGGCCACTTCATCAAGAGGCGATTTGGCACTCTGAGGAGCACGCTTTTGGAACAATTCATCCTAGCTGCTGCTCTCCTTGAGATG…	hypothetical protein PBRA_007406 [Plasmodiophora brassicae]	Plasmodiophora brassicae	0	CEO99673.1
Pb4_106489	ATGGGTACGCTCCTGGTCGCCCTTCTCCACGTTGCTCTCGTCGATGCGACCAGGATCATCTGTACTCTCGACGGCGGTAAACACGACTACGATGCAGCACAGCTCATGCAGCACTCCTGGACGGTCCAGCGCAAGATCCAAGTTGGTGGCGCCAGTTGCATTGAGCTTCCAGTCACCAGTTTCCAGTTACGTGCCGCTATCGCGTTTGCCGACGCATTCCCACGTCCTGATGGTTACCAGTTTTTTGGCCCTGTATACGGCGCCAGCTCATTCATCTTGAAGCGATGTGCCCAGGGTTACAACGTTTTGGAGCAACTCGTTCTAGCCGCCGACCACCTTGAGATGCGGTCTCTTATGGTCGCCATCGGCTGGGCGATGCGGCGTGACAGTGAGCCTTTC…	hypothetical protein PBRA_007405 [Plasmodiophora brassicae]	Plasmodiophora brassicae	0	CEO99672.1
Pb4_106530	ATGCTGATCGCCAGTCGACGCTCACGCGTCAGTGCCCGTCTGTCGCCGTCCACCCTGGTCCTGATTGTCGGCCTGTCATGCATTGCGGTTGGCGACGGCGTCGACGTCGACGTCCGCCTGGTCATGTCCGGTGTCGACGGAATGTGCTTCGCGGTCTCTACCGAAGCTGCCAGGTGGCACTCCGTTCTGCTACGAACTGAGATTGATAATCGACGTGGCGTCATCGACAACTGGGAGGGCATTCTTGTCAGCGGTGTACACAGTACCGAGCTACATGTGATCGTCGAGTTCATCAACAGCCTACACCCGGAAACGTTATGTACTCGAAGTTTGACCCTGTCCTCTAATGCGCAGGAGGCGGCGCCACAGCTGGTTGATCGGGCTGCGGACTGGATTCTC…	hypothetical protein PBRA_007374 [Plasmodiophora brassicae]	Plasmodiophora brassicae	0	CEO99641.1
Pb4_106597	ATGTCCAGCGGTAATCGCACTCATCGAATTGTCGTGTCGCCGGGTCTTCTTCTTTCCTTCGTCCTGGCCGTTAACGTCATCGATGCCGCCAGGCTAATATCCAAAGACGGTGCTGTATTCATGCTCAACGACATTATACCTCTTGCGCAACATTCTCGCATGATACAGCGCATGATTAATGCAGGTGTCGACCGCATCGGCAACGTGTTGCTGCCCAATGTCTTCGATAGCCATTTACGCCTGATCGTCGGCTTTGCCAAGCGCTTTTCGCCGCTGGAAAAGAAATATCAGGTTCACCTCGCAGCCGACTGGCTGCAGAAAAGGTTCCAGGAATTGGGGCAAGATGGCACGGTGGGGGAATTTGTACAGGCGCTTGAGTACCTGCAGATGCCTTCGATG…	hypothetical protein PBRA_007889 [Plasmodiophora brassicae]	Plasmodiophora brassicae	0	CEP00156.1
Pb4_107165	ATGGTGGTGCTGATGGGCGCGCTGATCGCGGTCGGCCTCGTGATGCCGACCATGGTGTGTGGCGGCAGTCAGTCGTTGCCGTTGAGCCTGCGGACCGTTGTAGGGCCTGGCGAGGCGGTCGACGTCGGCGCCGGTCAGCGACGGTGCGTCAATCTGGTCGCGGCCTGCCGGGCGGGCCACCGGGACGAACTGATCCGCCTGCTGCTGTCGTCGGATCTGGCAGGCGGTCTGCCGATGAACGTGGTGGATTCCGCAGAGGATCCCCTGTTGCACATCGCTGCCCGGGAGGGCCACGCGCACCTGATCGACGATCTCGTCAAGGTCGGCGTCTGCCGCGTTAACGCCCGGGACGACCAGGGTCGCACCGCCCTGCACGTCGCATCGGCGAGGAATCACGTG…	hypothetical protein PBRA_008668 [Plasmodiophora brassicae]	Plasmodiophora brassicae	3e-163	CEP01726.1
Pb4_108081	ATGCGGTGGCCGGCGTCGTTGCTAGTCTTGCTATGGACTGTTGGATCGTGCGCCAGCCGTGACGTTGACGACGCTTTGGTGAGTCCGTTGATCTTCGCGGCATTGAACGGGGATGAAAAGGCGATTACCGACTTGCTGATTCTTGGCGCACCTGTCGACGCCAAGGACAACGAGGCGCTGATCATGGCTTGCACGGCAGGAGCCCGGAATGCCATCAAGGTGCTTGTACAACATAAAGCAGACGTACGAGCTCGAGACTGTGAATGCCTGGTCCGGGCCGCAAGCACGCCGCACGTCGATGTCGTCAAGTACCTCGTAGAAGGATTACAGTTGCCGGTATCCGCCCAGTCTCACGAAGCACTCATTTCAGCCGTCGCGTCCAACCGCCTCGATATCGTT…	hypothetical protein PBRA_000418 [Plasmodiophora brassicae]	Plasmodiophora brassicae	5e-100	CEO94633.1
Pb4_108503	ATGGCCTGCGGTCCGTATTACCCAGTGCTGCGTCCGCTCGCGCTGATTGCGTTGATCTGTGCCACCACCGAGTCGGGCACGGTCCTTGTTTCCCGGGACCATGGTGCCTGCATCGTTGATGCATCGGCTGCCGCCGCCCGTTCCAGGTACTTGCGCCACCTGATTGATATCGCGGAGCCTGACGAATCCGGGAACACGCTCCTGCACCTGCGCAACGTAGACGATGCCGAACTGAGGACAATCGTGGAGTTTATCAACACATGCACGTGCTCGAAGCATGAGACCGGTCGTTGGGCTCAAAGGCACCTCGCGGCCATGGATCGCGATGCACTCTGCAAATTAATGACAGCCGCGCACAACCTGGGCATGCCATCGTTGGCGACAGCAATCATGTGGACG…	hypothetical protein PBRA_006917 [Plasmodiophora brassicae]	Plasmodiophora brassicae	4e-93	CEO98803.1
Pb4_108504	ATGCATCTGATGCGCGCGTCATTCTCCCTGCCCGTGATCGCCCTTCTTGCTGGTCTCCTCGAGGCGGTCACGCTCCGTTCCAGCGACGCCGTCGACCATATCGTCGACACCTCGGCCGCCACTGCCCATTGCGGACTGCTTAACAACCTGGTCGCAGGCCCTGGCCAATTCAACAGCACTGTTCCCCTGCCCACCATCGCCAACGCAGAACTGAAGACTATCGTGGAGTTCATCGACTCGTTCCCCGTCCACGTTGATGGCGCCCTTGCGGCAAAGTGGGCCCGGGACAGGTTCGCGACGATGGACATTGACGCGCAAGGCCGTCTTCTGACAGCCGCCTACGATCTCGACATGAGTCCAATGACGACCGCGTTAATGTCGACCAAGCGCACCTGGAGC…	hypothetical protein PBRA_006917 [Plasmodiophora brassicae]	Plasmodiophora brassicae	3e-80	CEO98803.1
Pb4_108664	ATGTCGACCGTGGCGTCGCTGTTTGTGGCGATCGTGTCGTTGTTCCGTCTGTGCTCGTGCGCCGAGGTGGAGGACGCATTGACAGCAGCGCTGATCTGGGCGGCCTCCGAGGGCGACGGAGACCAGATTGCTGAGGTTCTGAGGCTTGGTGCTCCTGTCAACGGCAGGGACAATGAGGCGGTGATCATGGCGTGCACGGCAGGCAACCTTGGCGCTGTCAAGTTGCTTGTTCAGCACGGAGCCGACGTTCGAGCCCGCGATGATGAGTGCCTGGTACGGGCGGCAACTACGCCATCCCTCGACCTTGTCAAGTACCTTGTTGAGGAATTACACACTCCTGTCAGTGCCCAGTCATATGCGTCGTTCGTCGACGCCATTGATACCGGGCATCCCGATATT…	hypothetical protein PBRA_004345 [Plasmodiophora brassicae]	Plasmodiophora brassicae	0	CEO95619.1
Pb4_109039	ATGCCGGTGGTTGCGCTGCTGATCCTGACAGCCACCCTTCTCGCCGGTCGCATCCTGCAGGCTGCTGACGTGGCGATCGTTCCGGGCGACACCCGCGGCATACCACGCAACCAATGGCCTGCGATCGCAGCCTTGCGTGGCCAGCCCGCATTCATGTCGGCTGTCGACAGCGCTCCCGGCCTGGCACGCCTCAAGTGGATCGCCCACGACAAGATGAGGAAGGAGATCGTCACTCAACTTCATGAACACCTCTTTACCGGAAAAGCACAGGACAGCGAAGTCGCCCACCTGATCGGCAAAGAACAATGGGACACACGTCAGACGCTGCTGCACTGGGCCGCAAGCGAAGGCGAGACCGAGATTGTCCAGTTCCTGCTGAGTGCTCCGGGTGTCACTGCC…	unnamed protein product [Plasmodiophora brassicae]	Plasmodiophora brassicae	0	SPR00240.1
Pb4_109040	ATGAGCACCCGGAAGGGAACACATGTCATGCCGCTAGCCGCGTCGCTGCTGATCCTGACCGTCGTTCTCCCTGGCATCCTGGATGTCGTCAGGGCGCACCCATCGGACGAAGATATCGCTGGTGGCAGTATCGAAGCCACAACCATCAACAACTGGGACGACATCGCTTCCTATCGTACTGTGCTACCGGAGCAGTCCTTTCTGCGCCTCGTCTACAGCGCTCCTGGCCTGGTCAGACTCGCGCAACTGGCGACTACCAACGAAAGGCAGGTCATCTTGGAGGGACTTCGTGAGAGCCTGCTCTATGGATATCACAGTATCGGGAGCTGGGCCTGTGAGAAGCAGTGGGACAAAGGTCAGACGCTTCTGCAGTGGGCCTCTTTTCATGGAGAGACGGCT…	hypothetical protein PBRA_007854 [Plasmodiophora brassicae]	Plasmodiophora brassicae	0	CEP00120.1
Pb4_110441	ATGTTCCTGGCCGCCGCTTTCCTCATGGTTGCCGTGACGCTCCCTACTTTCGCGGCCTCCGTTACGATTACTACTCGTGGATCCGTCAACAGCTGGCCCGCCCTCGTCAACCTGCGATCCACGCTTACTGATCGGGAACAGTTCGAGCGGGCGATTAACAGCGCGCCTGGCCTCGTTCGCCTCCGGGAAGCCGCGCTTACCGAACGAAAAATCCGCACCGTTAATCTGCTTCATCACAAGCTCAGTGACGGATACCGCACTGCCAAGTTCGCCAGCTTTGCAACTGCCTGGGAAGGTGGACATACGATCCTGCAGTGGGCCGCACGCGGAGGGTATACAGAGGTTGTCGAGTTCCTGGTGAGTGTTCCGGGACTCCTCGTCAATGAGGTGCGCGGAACC…	hypothetical protein PBRA_005569 [Plasmodiophora brassicae]	Plasmodiophora brassicae	0	CEO96965.1
Pb4_110684	ATGCCGGCGACGCTCGCGGTCCTCATCGCCGGACTTCTCGTTGGTGTCCTTGATACTGCCGTCATGGCGAACGTCTGGGACGTTCCCGGTAACGCTGGCGACGACCCCGCTGCGTCACGCTCCACCCGGTGGGCCTTTAACGATTGGAGCGTGCTTGCAGACATTCGTGTCCAGGTGCCGATGGACTCCTTTGAGTTGTTGCTCGATATCGTTCCTGGCCTTGTCCGTTTGCGGCACGTTGCAGACACCCGCGAACGGTTGGCGATCGTCGAGGAACTTCGTCGTCGTCTTGTGGCCGGGGGGGACGATGTCACATTCCTCAATACTGCGGCATGGGACGGAGATATGACGTTGCTGCAATGGGCCTCGTACAAAGGCGATGTGATGATTGTCCCGTTC…	hypothetical protein PBRA_008535 [Plasmodiophora brassicae]	Plasmodiophora brassicae	0	CEP01593.1
Pb4_110819	ATGACCATCGACAATCGCGCTCGTCTCCGGCTCGCTGTGCCACTACTGTCGTCGGTCGTGGTCGTTATCGCCGTGCTGCTCTGTACCCATGAGGTCGACGCGGCGTTGGACGATGCGACGGTGGGGTCAGGCCTGCATCAGCTTTGGTTCGCGGCCCGCACGCACGAGGAGCGCACCCTCGTCACTTCGATCAACTCGATTGTCGTCGGCGACCTTCGTTCCGTCAACAGCCGTCAGACTGTCACGCAGATTCACAGCCTGCCGTTCGGTGGCGCTGACACGTCTGTCCTTCACTGGGCGGCGTGCAATGGCGCAGACAACGCCCTCCGTCTTCTGGTGCGGGGGATCCCCGGCACTGTCAATTGCTTGCTGATTCCTGGCTATGATGCCCATAGCCGA…	secrectory protein [Plasmodiophora brassicae]	Plasmodiophora brassicae	6e-168	QGW67320.1
Pb4_110837	ATGGGCGCCATCGGCGGTCCTCCTCTGATCCTGGTCGCGCTGGTCGTTGGCCTGATTGACGCAGCCACTCTCCGTTCCGTCGTCGACTCGTCAGAGCACGTCGTCGACACGACGGCCATCGCGGAGATTTCCCCGGTGGTTCGCAGTCGGATGCTGGCCATCCCCGATCATGACATGGCCATCCCCGTACCCGTCGCCGGCGCCGAACTCGCGCTGATTGTGGACTTCGCCAAAAGCAGCCGTTCTGCAGAGAGTAAGGATGAGCATGCTGCGAAGTGGGTCCGGAACCGCCTCTGTACGATGTACCTAGAGGGCATCATGTCCACGAAGCCCACCTGGAGCGAAGTTACGGCTGCGTGTCGACTGGTTGGCCTGGATCCGTTCTGGGTCGCTACGTGC…	hypothetical protein PBRA_009043 [Plasmodiophora brassicae]	Plasmodiophora brassicae	0	CEP02459.1
Pb4_110899	ATGCTGAAACACCTTCGCATTCCCATGCAGATGCTCCTCATCGTGTTCGTCGCCCTCAGTGCCATTGTCGATGCTGCGGACGTGAACGCCTCGGACGAAATTGAGGAAGTAGCAGCAGCCAGTATCAGCGACGACATCCTGGACAACCACGTATCTGGCAACGTTCGTCTTGGACAAGCGGCGGACTCGTACAAGCAGACGATACCGTTCGAGCTCATGATTGACGAAATCCTCATCGGCGATGCCAACGAAACCTTTGTCAACGAGGCGAGTTGGATTACCAAAGGGAACCTGTTGCATTGGGCCGCCCCGCGAGGGAGAGCTGCCGGGATGACGCCTCTGCATAGAGCTGTCGTCGCTGGGCAAGAAGATGTGGTGCTGTGTCTACTGAACGCCTAC…	hypothetical protein PBRA_008427 [Plasmodiophora brassicae]	Plasmodiophora brassicae	0	CEP01115.1
Pb4_110905	ATGTGTGCCGGGTTCCGGGTTCGCGTCAATGCCCAACTGCCGTGTCGACTGGCCCTGATCGCGCAGCTTGTCCTCGTGGGCGCCGTTACGCTCCGCTCCAACGACAACGTCGACCGCGTCGTCGACACGTCCGCTGTCGCTGCCCATTCCGGGCTGCTCAGGAGCCTGCTCGCTGCCCTCGGCGAACGGGACGACCCCATTCCGCTTCCAGCAGTTGCTGACGCTGAACTGGAGCTGATCGCCGAGTTCGTCGAGGCAACATCCGTCCAAGAGGTCGACGGCGCTGCCCATTGGGCCGGGGCCAGGCTCAGAGCCGCGCCTCCGGACGCCCTGCACCGCCTGCTGGCAGCAGCGGATTACCTCGCCGTCCGGTCCCTTGTGGTTGCCATCGCATCAACG…	hypothetical protein PBRA_008433 [Plasmodiophora brassicae]	Plasmodiophora brassicae	0	CEP01121.1
Pb4_111071	ATGTTGCAGGCCGTCATCATCGTCGTCGCCGCCGTCCTGCTCCACCTGGGCGCCGTAATTGAGTCCGCCACCCTGCGATCCAATGACGGCGTAGATTACGCCGTCGACACCGGGCGTGTCGCCGACCATTGCCTGGGGCTGACGCACCTCGTTACCGATGCTGACGACGGTGGCGCCATACCATTATCGCCCATACCGAGTGCTCACATGAAGGTAATGGTCGCGTTCATGAACGAAACGACGGCGAACGAGACGGCACGGGCGTTCGAGTGGATCCAGGCCATGCCGAGCCCGACGACGTCGGTGCCCGTGATGAACGCGACGACAACGGCGCTGGCGCAGGAGAGCGCCCTGCTGACCTGCGCCCACTACGTCGGCATGGAGTCGCTGGCCAGGGCC…	hypothetical protein PBRA_008783 [Plasmodiophora brassicae]	Plasmodiophora brassicae	0	CEP01841.1
Pb4_111073	ATGTTGCCGGCCGTCATCATCGTCGTCGCCGCCCTGCTCCATACGAGCGCCATCACTGAGGCCGCCACCCTGCGATCCAGCGACGGCGTTGATTACGCCGTTGACAACGACCGGGTCATCGACCACTGTACGCTGCTGAGGCACGTGCTTACCGATACTGCCGACGGGGGGCCCATACCACTACCGGCCATCCCGAGCACTCATCTCAAGGTACTGGTCGAGTTCATGAAACAAACGGCGGCAAATGATCAGACGGCACGGGGGTCCCAGTGGATCCAGGCCATGCTGGGCGCGACGACGGTGCCCGTGCTGAACACGGCGATGGCGCAGGAGAGCGCTGATCTGCTGACCTGCGCCCACTACGTCGGCATGGAGTCGCTCGCCAGGGCCATCATGTGG…	hypothetical protein PBRA_008785 [Plasmodiophora brassicae]	Plasmodiophora brassicae	0	CEP01843.1
Pb4_111110	ATGTCGATCGGCGACCGCACTCGATTCAGCACCTGCAGGTGGCTCTGTGTAATCACGTCGGCCGCGCTTCTCAGCGGTCTTGGTGGGGCCGCGCCGTCGCGAGTCACGTTGATTTCTGCGGATGGCGTCAGAATTGACGCCGTCGCAGCAGCAATTCGTGGCCACTCCGAAACGCTGAAGGACCTGCTCGACCGACGTTCAGCACGCAACGACCATACTTCCCCCATCGTGCTGAAGGCGATTGCAAGTCCCGAGTTGAGGGCTGTTGTGAAGTTCAGCGAGGAGTATGCACTCGACGAGGACGAAGCGGGCGCCAAATGGGTCGGGAAGATGCTGAACAGGACGAGGGGGCAACATGGATATTACGCCCTGCTGACGGCAGCCGGTCGCCTCCGCATG…	hypothetical protein PBRA_008885 [Plasmodiophora brassicae]	Plasmodiophora brassicae	0	CEP02301.1
Pb4_111347	ATGTCCACTGACCATCGTCTGTCCCTGTGGGCTGTCTGCGTGTGCCTCACCTTGGTCGCCGTTGCGAAGGGCGAGCCCCTCGTTCACAGCGTGGTCACGCTCCGTTCTAGCGACAATGTCTGCCATCCCGTGATGACGGCGGCCATCGTCGAACACTCTGCTATACTTAGGGCTCTGGTTAATGAACTCGTCGGAGACGACGACGTCGCCGTTATCGACTTGTACGACATCTCCAGTAGGGAGATACAGCTGATCGTGGATTTCGTCAGTAACGTCGCACTGCATGAGATTTCGGAAGCTAAGCAATGGGTCAAGGATACGCTCAGCACGGGAGACTGTCTGGATGAGTGCCTGCTCCTGGAAGCGGCCCATTCCCTTGACGTGTCTTTACTCGTACAG…	hypothetical protein PBRA_001921 [Plasmodiophora brassicae]	Plasmodiophora brassicae	0	CEP01315.1
Pb4_104788	ATGCGCGTATCGCGAGCCGTCGTCCTGGCCGCGGTCCTCGCGGGCCTCATTGACGCGGTGACCATCACAGTCCGCTCCAGCGATGGCGCCGAATTCACTGTGGACGAGATACCTGCGGCCGCCCATTCCACACTGCTGAAGCACCTGCTTGAGGACGTTGCTGACAATGACGGACTGCTCGTTCGCCTGCCCAACGTCGCACGGAGGGACCTGGGACAGATTGTGAAATTCATGCAAACTATTGCACACGATGACGTCCAAAGCGCCGTCCAGTGGGTACGCGACAGAACCATTAAGCAAAGCACCGTTCGGTTTGGGTTCAGACTGGTCCGCAAGGAGAGGCTCTGCCAGGCAAGTCTGCAACGAATACTGGACCCCGCTCGCTACTTGGACATGAAC…	hypothetical protein PBRA_008579 [Plasmodiophora brassicae]	Plasmodiophora brassicae	0	CEP01637.1
Pb4_104821	ATGGACCGCGCTCGCCTCGCGTCACCGTTCGCGCTTATCGTGGTCGTCGTTCTGGCCGGTGCTCGGACGGACGCTGTCGCGCTCCGGTCCAGCGATGGCGTCGTGCACCATGTGGCCACGTCCGATGCTGTCGCCCAGTCCGGACTGCTGAACAGGTTGCTCGGCGTGATCGGCGAGGACGACCTGGTCCCCTTGTCGGCGGTCGGTAATTCCGAGCTGCGCCTGATCGTCGAGTTCGTCAACGCGACGGCCAGGCATGATCAGAGCGACTTCGCCGCCGCCGCCGCCCGATGGGTCCGTCGTCGGCTTTCAGGGGCAGGACCCGACGCGCAATGCCGATTCCTGACAGCGGCCGATTACCTCGACATGCGTTCGCTGATGGTGGCCATCGCGTCCACG…	hypothetical protein PBRA_008556 [Plasmodiophora brassicae]	Plasmodiophora brassicae	0	CEP01614.1
Pb4_103590	ATGGCCACCGGCAATCCTACCTGCTTCGCTTTATCGCCCCTGATCCTGCTCGTGCTGACCACCGGTCTCACCAATGCTTTCCAGCTCGTCTCCAAGAGTGACGAGCGCGTCCATGTTCCCAACCGAGCCGCCGCCGCGCATTCGGGAGTGATATCGCGTACGATGGAAGCTGGCCTTGATAATATATGCATTCCGCTCGATGTCGATATCGACGTGTTGCATCACGTTCGCGACTATATCATCACGTTCGGAGTGCAACAAGTCAACCCTGACGTTGAGGGCGCCGCATGGGTTATGAGTCGTTCCCAGACAAATGTATGGGACGAGGCCAAGTACCAGGTGGCCGTATGCGCAAGCATCCTTGAGATGAAGACGCTCCTGGCCTCCATCGTGGCGACG…	hypothetical protein PBRA_006649 [Plasmodiophora brassicae]	Plasmodiophora brassicae	0	CEO98535.1
Pb4_103599	ATGGCCACCGGCAATCCTACCTGCTTCGCTTTATCGCCCCTGATCCTGCTCGCCCTGACCACCGGTCTCACCGATGCTGTCCAGCTCGTCTCCAAGACCAACGCGACCGTCAATGTTCCCAACCTGGCCGCCGCCGCGCATTCGGGATTGATATACGAAATGATGGAAGCTGGCCTTGATAATGTACGCATTCCGCTCGCTGTCGGCATCGACGTGTTGCATCACGTTCGCGACTATATCAACACGTTCGGAGTGCAACCGGTCAACCCTGACGTTGAGGGCGCCGCATGGGTTATGGATCGTTTCCAGACAAATGTATGGGACGAGGCCAAGCGCCAGGTGGCCGTAGGCGCCGACTTCCTTGAGATGAAGACGCTCCTTGCCTCCATCGCGGCGACG…	secrectory protein [Plasmodiophora brassicae]	Plasmodiophora brassicae	0	QGW67308.1
Pb4_108296	ATGGGCGGTGCGAACATCCCCAGTGCTCTGCTCGCGATCGGTCTCACAGCTGGCATCGTCGGTGCCCTTACGCTACGGTCCAGCGACGCCGTTGACCATACGGTCAACACCTCGGCGGCCGGCGAGCACTCCGATGTCCTGAAATACATCGTCGATGATCTGGGCGAGAGGGACGACCCCGTCGTCCTGCCCGTTATTGCCGATGACGAGCTTGCGCTGATCGTCGAGTTTATTACCGCAACCGTAGCCCATGAGGGCGATCAGGGCGCCCGGTGGGCCAGGGATAGACTCAACCAGACAGGGCTCGCGACGCAATGTCGACTTCTCGTCGCCGCCAACTTCCTCGATATGCACTCGCTTATGAGCGCAGTCATGTCGCTGAAGCGCACGTGGCGAGAT…	hypothetical protein PBRA_007749 [Plasmodiophora brassicae]	Plasmodiophora brassicae	0	CEP00015.1
Pb4_110024	ATGGCGTTCGGAAATCGCATTCTTCGCACGGCCGTATCGTTGTCCCTGATCTTGGTCGTTCTTCGTAACGGATTGGTTGGCGCGGCGTTCACACTGACAAACGCGATTGGCGAGACCTATGAGGTCGACGAAGTGGCTGCCGCCGAGCATTCCCAGCAGTTCGCCTCTCTGATCACAGATTTGGGTACATATTCCGGTGAAGTACCGGTTGCCACCTCTGCTGAACTGGAACTGATCGGGCGGTTCATCGACGAGGTCCCACCGAATGATGTGGGCCGCGCCGCCCAATGGACCCAAACGAACCTACCGCAAGATCTGGGCGCACAGTGCCGCCTCGTGTCCGCGGCCGATCGGCGCCAAATTCACTTGCTAACGACGGCGATCGCTTCCACCAAGCGC…	hypothetical protein PBRA_007521 [Plasmodiophora brassicae]	Plasmodiophora brassicae	0	CEO99787.1
Pb4_110811	ATGGCGACCCTTCGCGTGCTGGCCTGCTTGGCGCTGGCGATGGCAGCGGGCAATGCGTTCAGCCTTCCGGCGTGGTTCACGCAGGCGTTCGCAGGTGACGTTCCTTGCCGGCACGACCCGCCCAAGGCGCTGCTGGATGCGGTCAAGACGGGGTCGACATCTCGTGTCACGTCGTTGCTCAAGGGATCCTGCCTGCGGACCGACGAGCGCGCGCTGGCCTCCGCGGCGAAGATCGCCTCCAGGGACGGGTTCGATCACATCATCGACGTCCTGTTCGAGCACGGCGCTGACTTCACCGGCTGCCTGCACCTGGCGGCCGCCAACGGCCACGAGTACGTCGTCCGCGCCCTGCTCAGCGCCGGCGCCGTCCCTGTCGACGTGCTGCACGACGGCGTCACC…	hypothetical protein PBRA_009242 [Plasmodiophora brassicae]	Plasmodiophora brassicae	0	CEP03024.1
Pb4_110916	ATGGTTTCGCCAATCCTGGTTTTCCTCGCTGTTCCATATGCCGTCATCAGCGCCGTCACGCTTCGCCCCTGCGACGTCGACATTGGTCACGTCGTCAACACGGACGCTGCTGTCTCGCATTCCAGGACGCTGCACAATTTACCGGTAGTCGGCGACCTGAGCGAGAATGTCTTGTCCCTGCCCAATGTCCACGATTCCGAGCTACAGCTGATCGTAGAGTTTATCAATACTGTCCCCGTGCTCGAGGTCGCGCGCGCCATCCAATGGGTCCAATGCAAAGTCATGGCGATGGACGTACATCAGCAGTGCAGACTTGTGGCGTCCGCGCATTATCTTGACATGGAAACGCTCATGGTCGCCATCGCGTCAACGAAGCGCAAGTGGAACGACATTGCCGCC…	hypothetical protein PBRA_008439 [Plasmodiophora brassicae]	Plasmodiophora brassicae	0	CEP01127.1
Pb4_100636	ATGACGGCCTTCGCGAAGCTCTTCATCGTTGCCGCACTGCTGTGCGTAGGATCCGATGGCGTTCGCCAGCGGGTCGGTTTGCAGCGGTCGCATTCGACCGAGCGACGCCTGCAGTACATTCGCAACCTGCGCGACCATCACGACGGGCTGAAGCGCAAGAGTCGCGCGCCTGCGTTCGACATCGAGCTGTCGGCCTCATCGATCAACGAGTTCCTGGCCGAGATCCAGGTCGGGACGCCGCCGCAACCGGTGAACGTCGTGTTCGACACCGGGTCCTCCGAGCTGTGGGTCTCGTCGTCGCACTGCCAGGCGTTGACCTGCATGCAGGAGCGTCAATGGTTCACCCCCGAGCGGTCGTCGACGTTCGTCCAGGCTGGCATGAAGATGTCGGTCCGGTAC…	hypothetical protein PBRA_004075 [Plasmodiophora brassicae]	Plasmodiophora brassicae	0	CEO95309.1
Pb4_102599	ATGACGATGACGTCGTCACGAACGCGTCTGGCGGCGGGTGTCGTGGTTGCCGTGCTGGTGGCGTCTGCGTGCGCCGACGCCCGCCTGGAGAACCTGCTGGCCGGCATCCGGCAGTTCTTCGCTGACGCGAACGACGCGCACGCGAGGCTGGATGCGGCCGCGCCGATCCGGAACGACGACGGGACGATTCGTATCGCCCTGCACCACGTGTCGAAGGGTGCGGCCGGGGCGCAGGCGTACAGCGGGTACGACAAGTACGGCGTGTCGCACCCGCCGTACGTCCCTCTGCAGGACTTCATGAACGCGCAGTACTACGGGAACGTGGACATCGGCACGCCCGGCCAGACGTTCAAAGTCATCTTCGACACGGGCAGCTCGAACCTGTGGGTCCCGTCGAGC…	hypothetical protein PBRA_006312 [Plasmodiophora brassicae]	Plasmodiophora brassicae	0	CEO98198.1
Pb4_103631	ATGGTGTCGATGACGAAGATCTCTATCGCTGCGTTCGTCCTGGTGGCCCTCGAACTGTCGAAGCCGTGCAGCGTTCTTCGCTGGCGGTGCAACGTCGCTGACATGCAACCTGCGTCGTATCGATACGACTACCCAACCCTATCGGTCACTGGTGTTCGTCGCGTGTCCTTTGGGTACTGTACTGACGGGTCACAGGCCGTCCACGATTGCCTGATCTCGCCCGACGACGACAATGTCGTTCGCGTCGACTTGCTGCCGATGAAGAAGTCGGTCCGGGCGCGTGCGTACAACGGGTACGCGAAGTACAACGTCCCCTTGGAGACTGCGCCGCCCGTTGTCGACCTGGACGACTTCATGAACGCGCAGTACTTTGGCGTCATCGAGGTCGGCACGCCCGGG…	hypothetical protein PBRA_006681 [Plasmodiophora brassicae]	Plasmodiophora brassicae	0	CEO98567.1
Pb4_107439	ATGTGGTGGCGAGCTATCGTCGCCCTACTCGCGATTGGCAACGCGGTCGCCGACCAGCAGGTCGTCCCGCTCGTGGCCGTGAACGACATGTTCCTGGCGGGAATGTCGATTGGGACCCCAGCGCAATCAGTGCTGGTCGAACTGGACACCGGGTCGACCCATTCCTGGGTGCCAGCGGTCGGCGCGCCGTCCTTTAATCCGACCCTGTCATCATCGTATGCCGCGACGGGCGTTCCGTTCGACGTGCATTACGCGGACGGCACCGGGTCGTTCGGCGTCACGGGCGACGATGTCGCAACTCTGGGTGGCATGGCTAACGCGACATCAGCCAGGTTGCGGCTAGGGATAGTTGACAGAACGAGCGTTAAAGCGTCAGACGCTGATGGACGAATGTATGGC…	unnamed protein product [Plasmodiophora brassicae]	Plasmodiophora brassicae	0	SPR00800.1
Pb4_101928	ATGGTTCCGCGCGCGTACGTGCTGGCGATTGGGCTCGCGCTGACGTTGTCCATCGGTGCGTCCGAAGCCACGGTGAACCTCGTCGTTAACACGTGGGCGTTCACGGCGGCTACGGATGCTGCCTGGCGGGTGATGATGAAAGACGGTGCACGCGCCGTTGATGTCGTCGAAGCCGGCTGTGCGACCTGCGAGGAAGAGCAGTGTGGCGGGACGGTCGGATGGGGCGGTAGCCCGGACGAGAACGGCGAAACCACGCTAGACGCTATGATTATGGATGGGACAACCATGAATGCTGGGTCAGTTGCCGCCCTTCGTCAGGTTGGCAACGCGGTTGCTGTTGCACGTGCGATTATGGAAGGGACAGAACATACGACGCTCTGTGGCAGTCAAGCAACCGAT…	hypothetical protein PBRA_004786 [Plasmodiophora brassicae]	Plasmodiophora brassicae	0	CEO96097.1
Pb4_103840	ATGCTCTTCACCTGCCAGGCCTTGACCTGGTGTGCTCTGGCGGTCGGCGTACTGGCTCGGGACCCGTATCGTCTAGCAGGCATCGTCGCTGGGCCGGGCACGATTGCGACCGGTTTCGTTCGCGTTCGGGATACCGAGGTCGACAAGGGCACTCAGATCCCGGTCTCAGTCGTCCACGGCGCTCATCACGGGCCGACTCTTCTTCTGATCGCTGGGATCCACGGCTCCGAATATAACCCAATCGTCGCTCTCCAGCGCCTGCCGTCCGTTCTCGACCCAAAACACCTTTCCGGCACCGTTGTCGTGGTACACATTGCCAACCCTCCCGCCTTCTTCGGCCGTACGATCTACACATCGCCGCAAGACAGCAAGAACCTGAACCGCCTCTTTCCTGGCAAG…	hypothetical protein PBRA_003176 [Plasmodiophora brassicae]	Plasmodiophora brassicae	0	CEP03416.1
Pb4_105313	ATGCGAAGCGCCGCGCTGGTGCTGGTGGTGGTGGTGGTTGTCGTCATCGCCGCTGGCCACAACGACGTCGTGGACGCCCGGGCGGCGTATGCGACGCGATCGGTGGCCGACCTCGCCGACCTGCGCGCGCTGCCGGGCACCACGATCCGGTTCCTGCTGAACGTCGCCGGCGATGGCCTCGGGAGGGACGTGCAGGTCCCCGTGATCGTCGTCCGGGGTGCCCAGCAAGGCCCGCGCGTGTGCCTGTCGGCCGCGATGCACGGAGACGAGGTGACGGGCGTCGGCGTCCTGTTCCGCCTGGTGGAGCGCGTCGAACCGGGCCACCTGCACGGCACGCTGATCATCATGCCAGTGTTGAACCCGGATGGGTTCCGGCTGCGCCGACGAGGCAACGCGTAC…	unnamed protein product [Plasmodiophora brassicae]	Plasmodiophora brassicae	0	SPQ98411.1
Pb4_109432	ATGTTGGTGTCGATTGCTGCCCTGGTTCTGTTGCCGATGGCGTGCGTGTCGCAGACGCTGACGACAACGGAGGCAAGCGCCGCCGCGTCATCGACGGCACCTTCCCTGCCGAGCCAGATGGCGACAGGGGACGCGCTGCTGATCGACCAGGACCCGCCCGGGGACAGCATTGGGAACCTGATCGCCAGTGACGACGGCATGTACGTGTTCATCGTCGAGCCCGACTGCAACGCCGCCGTCGTCAAGGTCGACAACAACGTGACGCTGTGGACAATGGTGCCCCCCGGGTCCATGGCCGGTTCACGACCCTGCCAGGTGCGACTGAACGCGTCCGCTCTCGTCATGACCGACCGCGACGGGAATCCGATCTGGACCAGCAAGAGTTTCGCACAGGGCCCC…	hypothetical protein PBRA_004414 [Plasmodiophora brassicae]	Plasmodiophora brassicae	0	CEO95701.1
Pb4_111752	ATGGGAGTCACGGTGGAGCTGCTCCTGGCTGTTACGATTTGGTGGACCGGTGCAATGACGGCGCATCGCGTTGCGGTTGTGTACGGTGGCCGGGGCACGGATGCGCTGGCGGTTCGCGAGACGGTCCGCTGCCTGCGGGCGCATGCCGACGCGTGCAGCGTCCGGGTCGCATCAGATGCGCAGGCGATCGCCGAGGCGTGCCACGGTATTTGTGCCGGAGCGTACTTCGCGTGTCGTCGCGTGGAGTTCGAAGTTGGCCGCGAGGGATACGAAGTTGTTGGAGACAGGCACCTTCGTTTAGTTGATGCGGTAGCTCGAGGCCCTGCGTATTCCGGCTTCCAATACGGTACGAATCAAGGCGCCCATGCAGTGACGATCCAACTATCGGACTCGATTGCA…	hypothetical protein PBRA_000286 [Plasmodiophora brassicae]	Plasmodiophora brassicae	3e-143	CEO94501.1
Pb4_111752	ATGGGAGTCACGGTGGAGCTGCTCCTGGCTGTTACGATTTGGTGGACCGGTGCAATGACGGCGCATCGCGTTGCGGTTGTGTACGGTGGCCGGGGCACGGATGCGCTGGCGGTTCGCGAGACGGTCCGCTGCCTGCGGGCGCATGCCGACGCGTGCAGCGTCCGGGTCGCATCAGATGCGCAGGCGATCGCCGAGGCGTGCCACGGTATTTGTGCCGGAGCGTACTTCGCGTGTCGTCGCGTGGAGTTCGAAGTTGGCCGCGAGGGATACGAAGTTGTTGGAGACAGGCACCTTCGTTTAGTTGATGCGGTAGCTCGAGGCCCTGCGTATTCCGGCTTCCAATACGGTACGAATCAAGGCGCCCATGCAGTGACGATCCAACTATCGGACTCGATTGCA…	hypothetical protein PBRA_000286 [Plasmodiophora brassicae]	Plasmodiophora brassicae	3e-143	CEO94501.1
Pb4_104470	ATGCGGATCCCGCTGTGGCTGGCTCTAGCGACGGCCGGCGCTGCCGAGACGTTCTTCTCAGAGAAGTTCGCGGACAAGACATGGAAGGATCGCTGGGAGGTCTCCGACTGGAAGAAGCAGGAGGGCACAAACGGCAAGTGGGGATGGTCGCACGGCGAGTTCTACGGCGATGCCCAGGAAGACAAGGGGTTGTTCACCACCCAGGACGCCCGGTACTATGGCATCAGCGGGAAGATGCGAGACGAGCCGTTCAGCAATGAGGGTCGCGACCTTGTCATCCAGTACTCGATCAAGTTTCCTTATATGGTGGACTGTGCTGGCGGTTACCTCAAGCTGCTGCGTGCTGGTCTTGACCAGAAATCGTTTTCGGGTGCATCTGATTATGCCATTATGTTTGGA…	hypothetical protein PBRA_003368 [Plasmodiophora brassicae]	Plasmodiophora brassicae	0	CEP03761.1
Pb4_103000	ATGAACAAGCTCTCAGCCGCCACCTTCGCCCTGATATTGATCGGCCTGGGCAATGCCGCGCTCACAGCCGACCAGCAGAACAGCTTCATCGCCTTGCACAACCGCCTTCGCAGCGCGATCCAACCCACCGCGGCCAACATGATGGCTCTGTCCTGGGACAACGGCCTGGCCCAGAGCGCGCAGGCGTCCGCCAACAGATGCCCCAGCTCACACGGGCCGCCAACCAGCTCTTACGGTGAGAACATCGCCTGGGGTTGGCCAGCCATGACCGTCGACGCTGCGTTCCAGAAGTGGAGCGCTGAGAAGAACAACTATAACCCAAGCAGCAGCCAGTGCAGCGGCGGTCAGCAGTGCCAGCATTACACGCAGCTCATCCATGGCAACACGACGTCGTTCGGC…	hypothetical protein PBRA_002783 [Plasmodiophora brassicae]	Plasmodiophora brassicae	4e-140	CEP02816.1
Pb4_107244	ATGCGGTCGGCATGGGTGCTGCTGGCGGCGGCGACGTTGCTGGCGGCCCGGTTGGACGCGTTCATCGCCGGCGTCACCGTCCAGCAGATCCTGGACCTGATGAACAGCGCGCGTGCCAACGTGGTGCCGACAGCGGCCCAGATGGTCAAGTTGCAATGGGACGCGTCGCTGGCGTCGGCGGCGGCCAGCTACGCTGCCACACAGTGCTCGGGCGCCTTTAGCGGCGCCGGCCCCACCTGCGCCAACTGTGTCACCTGGATCGCCGACGCCGAGTTGCCGTCGTACGGGTCGCAGGGCATCCTCGACATCATTGCCGGCAACTTCATCGCTGGGAAATCGATGTGGCCGTGCACACAGTCGGGCTCGACGCTGACATGTTCCTGCTCTGGCGGCGGCTGC…	unnamed protein product [Plasmodiophora brassicae]	Plasmodiophora brassicae	4e-70	SPQ99197.1
Pb4_107329	ATGCTGGCGATCGTTGCCGCTGCTGCTGTTGCCGTCCTGCTGGGCGTGTCGTGCGGCGAGCTGTCGGCGGCCGATAAGCGCGAACTGGTGGCCTGGCACAATTACTACCGGTCGCGGAGCCAGGAGGTCGTCGCCCAGGGCGGCCAGGGCGCCACGGCCATGATGGCCGTCCAATGGGACGACGCGCTGGCGGCCGACGCGCAGCAATGGGCGAACCTGTGCCTCGAGGAGCACGCCCGCGGCATCCACAACGGCGAGAACATTGCGTTCGCGACGCCGACGAACTCGTTCGTGTTCATGAAGCTGGTCGATTTCTGGTTCACCGCCGAGGGCTCCCGGTACAACTTCCAGACGACGCAGTGCCAGGCGAACTATGAGTGCAGTCACTGGCGCCAGCTG…	hypothetical protein PBRA_006843 [Plasmodiophora brassicae]	Plasmodiophora brassicae	1e-146	CEO98729.1
Pb4_108104	ATGTGGACGCCATGGATACTGCTGGGCACAGCAACGCTGTTGGTTGCCCGATACGAGGCGCTGATCGACGGTGTCACGCCGCAGCAGGTCCTCGACCTGCTGAACAGCGTTCGGGCGAGCGTCGTGCCGACGGCAGCGCAAATGGTGGCGCTGACCTGGGATGCGAAGTTGGCGTCGGTCGCTGCCAGTTACGCCACCACACAGTGCTCGGGCCACATGGGCGGCGGTGGGCCCAGCTGCCCCGACTGCATGAACTGGATGGGTGACGCCGAGAACCCGTCGTACGGGACGCACGGGATCCTCGACGCCATCACTGGCGTGTTCCTCCCCGAGGTACGTTCCAGGTGGATGGTGGCGGACGTCCCAGCGCTGAGCTACAAAGGTGCAGAGAGCGACATG…	unnamed protein product [Plasmodiophora brassicae]	Plasmodiophora brassicae	2e-35	SPQ99197.1
Pb4_108106	ATGGCTCTGACAGCGGCAGCATTGCTGGCCGCCCGGCTGGAGGCGCTGATCGCCGGCGTCACTGCGCAGCAGGTCGTTAACCTGATGAACAGCGCCCGCGCCAGCGTCGTGCCATCGGCGACGAAAATGGTGCAACTGCAATGGAATGAGACATTGGCGGTCGCCGCTGCCAGATACGCTGCTACGCAGTGTTCGGGCGTGTTTACCGATCCAGGGCCCAACTGCACCAATTGCCTCGATTGGATAGCGGATGCGGAGACACCGTCGTTTGGAACCCATGGGATCCTCGATATTATCACGAGGAATTTCGTCGCCGAGAAAGCGAAGTGGTCGTGCACGCAATCGGCTGGATCGTTAACGTGCACCTGCATCAGCCGCCCATGCTATGGCGACTGGACC…	hypothetical protein PBRA_004932 [Plasmodiophora brassicae]	Plasmodiophora brassicae	5e-166	CEO96261.1
Pb4_108109	ATGCGCCTGGCATGGGTCGTGGTGCTGCTGGCGACAGCTGTACTAACCGGCCCGTTGCAAGCGCTGATTGACGGCGTGACGCCGCAGCAGGTCGTCGACCTGCTGAACAGCATTCGCGGCAACGTCGTGCCGACAGCGGCGCAGATGGTGCGGCTGACCTGGAACGATACGCTGGCGGCGGCCGCGGCCAGGTACGCGGCCACACAGTGTGCGGCGAACTTCGACGGGCAGGGTCCCCAGTGCCCCGATTGCGCGAACTGGATCGGCGAGGGCATGTACCCATCGGCGACGACGCACGGGATGCTCGACAGCATCAACGACCTGATGGGAGAGAAAGCGCAGTGGTCGTGCACACAATCTGGCACGACGCTGTCCTGCAAGTGCTCGTCGTACCATTGT…	unnamed protein product [Plasmodiophora brassicae]	Plasmodiophora brassicae	2e-177	SPQ99194.1
Pb4_108721	ATGTCATCGATGGGGTCCCTCGTGACCATGGCCTTCGCCATTGCAGCTACATGTGTGTTCGCGGCTGAGATCTGTGTCGACGACCAGCAAGACCTGCTCGGCTCGCTCAACTTCCTTCGAGCTCACGTCAACCCAACCCCATGCATGCCACTGGCGGCGATCAAGTGGAGTCGCGTCCTAGCCCTTCAGGCGGAAACCATCGCCGCCGCTGGCGTCCAACCTCGCCCGACGAACGCATCCGTTACCATCGGCAATGGGCTTGCCCTCACTGTTGAACAAGCCTTCAAGCAATGGCTGAACCAGGGCAGACAGTACGACTTCGATGTGAACGTGTGCCAGGCCGGGTACACCTGCGACGACTACAAGCAGATGGTCGATCAGACCTCGACCCAGATCGGG…	PREDICTED: STS14 protein-like [Tarenaya hassleriana]	Tarenaya hassleriana	4e-11	XP_010547472.1
Pb4_110950	ATGTCGCACACCGCTGTCGTGCTCCTCAGCGTGATCATAGCCGGCGTCGCTCGTGCTGACATCGCCCCAGCCGACGTCACGACACTGCTCAGTGCCCACAACGCAGCCAGGGCGTCGCCACTACCCCAGCTGACCTGGGATGACCATTTGGCGTCGATCGCAACCCAGTGGGTGAACACGTGCCCATCGGGGCACAGTGCGGATTCGCTCAGGCAAGGCGCGTCCGAGAACATCGGTTGGGGATGGCCGACCATGAACGCGTCCGAAGTGGCGTCCGAGTGGATCAAGGAGAAGGACAATCTCGTCAATGGCGTTTGCAACGCAGGCGCCGTCTGCGGCCACTACCAGACCATTGTCGACCCGAAGACGCTGAGTGTCGGGTGCGCCACGAAACAGAAC…	hypothetical protein PBRA_009111 [Plasmodiophora brassicae]	Plasmodiophora brassicae	4e-117	CEP02527.1
Pb4_111178	ATGCTGGGCGCCAAGTCTATCGTCCTGGCGGTCGCTCTGGTCAGCGCCGCCCGGGCCCAGCTCACTCCTGACGACATCAACGCGATCCTGTCGGCGCACAACCAGGCGCGCGGCGTCGTCTCCCCGACAGCGGCGAACATGATGGCGCTGCAGTGGGACAACACGATTGCCGCGTCGGCGCAGGCGTACGCGAACACGTGCCCGACGAAGCATTCCGGGAACCCCAGCTACGGCGAGAACCTGTCCTGGGGATGGCCGACGATGACGCCCGCCCAGGCGGTCAAAGAATGGACGAACGAGCAGCCCGCGTACTCGTTCGCCAGCAACGCCTGCGTCAACAGCAAGGTCTGCAACCACTACACGCAGCTGGTCTGGTCGAACAGCACCAAGGTCGGGTGC…	hypothetical protein PBRA_008689 [Plasmodiophora brassicae]	Plasmodiophora brassicae	1e-104	CEP01747.1
Pb4_111880	ATGCGGTTTGCCATCGTCATTGTGTCCTCCTGTTTGATGGCGCTGGCGGCCGGGCAACCTCTCGACCAGACCACGATGCTGTCGCTTCACACAGCGGCGCGTAGCGCTCTAGGGCTGAGTCCAGCGACGTGGTCCGCAGCCCTCGAAGCGTCCGCCACAGCGGCAATCAACGTGTGCCCAACCGGGCACACTACCGGAGCAGGCACGATCGAGAACCTGGCCTGGGGATGGCCAACGTACACGACGACGCAGGCGTTCGACGACTGGCTTGATGAGAAGGCCCACTACACCCTGGCCACACAAACATGCGCCCCGGGCCAGGTCTGCGACCACTACGCCAACATTATCAACAACGACCAGGTCGGGTGCGCCATGCGCGTCTGCAACAACATCTTCAAG…	unnamed protein product [Plasmodiophora brassicae]	Plasmodiophora brassicae	8e-87	SPQ96932.1
Pb4_105844	ATGAAGCATTGCACGCTCCTGGCCATTCTACTGTCGGGCCTCTTGTCGGCCGCTGTCGAGACCGACTTTTCGTACGCCGACCAGGGCGCCTGGCAGACGCTGCCCAACTCGCAATGCGGTGGACGTCGCCAATCGCCAGTCGACCTGGACCTACGCAACGTGACCGTGGACAAGATCCTGGGTCAAGATCTGGCTTGCACCTGGCAGCAGAACAAGGCGGTCATAGAGGGCGACCTGGTTAACACCGGACGGACGATGGAGCTGGACGTTCGGTCGCCACACACGTGTCGTGGCGTCCCTGGGTCGCCCAGTGCCCACTTCCGCCTCGCCGCCGTCCACATCCACTATGGCAGCGCCTCCGACCAGGGCAGCGAACACACGATCAACGGGCGAACGTCG…	hypothetical protein PBRA_000525 [Plasmodiophora brassicae]	Plasmodiophora brassicae	0	CEO97180.1
Pb4_102048	ATGTTCGCTGTGGCCGTGCTTCGGGTGGCAGTTGCGACCGTCGTCCTGCAGGGGCAACGATCCTTGTCAAGTTCGGCGGCGCCATTCGGGACGATTCTCGGGGAGACTTGGGGCGGCGTGCAAGTCTACAGTTGCGATTCCGCCACAGCGAATTCGACGTGGATGCAGAACTACGTTAATGGCGTCTTCACAGGCATCAAGTGGCAGTGCGTCGAGCTCGCTAGACGGTATCTTCTCCTGAACCACGGCGTCGTCTTCGACTCGATCCCGATGGCCTACGACATCTACGACTTGAAGGATGTGGTTCGCGTTGGCGACCAGTATCGAGAGCCGCTGGTCGCGTATGCGAATGGGTCAACGACTGTCCCGGAGAGGGGAACGTTGCTAGTATGGGCGGCG…	hypothetical protein PBRA_002057 [Plasmodiophora brassicae]	Plasmodiophora brassicae	2e-133	CEP01451.1
Pb4_102496	ATGTGGTGGACGGCCGTCATTGTGGTCGCGGCCGTCGTCGTCGGCGCCGACGCGCGCGCCCCGTTCGGCGACGTCCTCGGCGTGTCGCACGGTGGCGTCCAGGTGCGTTCGTGCCACGCCGAGTCGCCCGAGGCGTACCGCGAGGCGCTGCGGGCCGGCGACCCCAAGTACCACGCCTTCCTGGGCGGCGTCTTCACCGGGTTCCAGTGGCAGTGTGTGGAGCTGGCCAGGCGGTACCTGGTCGTGAACGCTGGCGTCGCGTTCGACGACGTCGTCAACGCCTACCAGATCTGGGACCTGGACGGCGTGCGGCGCGTTGCTGATGGCGAGCGGGTCGCCTGGCGCAGGTTCGCGAACGGATCACGGGTCCGGCCTGAAATCGGGTCGCTGCTCATCTGG…	hypothetical protein PBRA_006988 [Plasmodiophora brassicae]	Plasmodiophora brassicae	7e-126	CEO98874.1
Pb4_100008	ATGTCGACAACGTCGGTCGTCCTTATCGTCCTGTTCGCGGTCAGCGTGTCCGCCCACAACAACGAGTGGAAGAAGAAGGACCCGCCAAAGTACTACGACCCGGTCACCGAAGCCCCGTCGTACCAAGCGCCCGCATCCGACTACGCCACGCCCGCTCCCACGTATGCTGCTCCTTCCAAGGGCGCCACGCCTGCACCCACACCATCGTACGCGACCCGCCCACCGCTGCCCACTGGGCGGTGCGGCCCGTACTTCGGCTGGGCGTCATGCGCAGGCGTTAACGAGTGCTGCAGCAAATACGGATGGTGTGGCACGACGGTCAGTCACTGCGACTGGAGCAACGCGACCGAGGCGCTCAAGCCATACGAGTACCCGTCCGACGCCAGGGGTGCGTCCCAG…	hypothetical protein PBRA_003759 [Plasmodiophora brassicae]	Plasmodiophora brassicae	1e-65	CEO94946.1
Pb4_104095	ATGATGTCGAAACTTGTGATCACGGTCGCGGTCGTGGCGACGGTGTCGTTCGCCCAGATGATTCCGATTAACCCGCCGAACGGCGTCTGGGCCCCTCCTCGTGCAGACAGCCGCTGTGGTCCCGACTTTGGATGGGCGGGATGTGGCGATGGCCTATGCTGCTCGGCTTCGGAATGGTGTGGCAGCGGCCCAATGCACTGCGGTGGCCCGATGGGCAACTGGGGCCAGGGAGGCGGCAACAACTGGCAGGGCGGCTGGGGCCAAGGTAACAACTGGCAGGGCGACTACAACGCCTGGCAGGGCGGCTACAACGACTGGCAGGGCGGTTACAACGACGGGCAGGGCGGTTGGAACGGCAACGGGCAAGGCATGGGCCCGCCTAACGGCGCCTGGGGACCG…	hypothetical protein PBRA_002958 [Plasmodiophora brassicae]	Plasmodiophora brassicae	3e-64	CEP03198.1
Pb4_107906	ATGGTGCTGGCGATGACGATTGTTACGATGCTCCTGATGGCGGTGGCGATGGCGTATGGGTCTGTCTGCCACGGTGCTCCTCGTCTGGATAGGAAGTGCGGTCCATGGGTCGGTGGCGCTGGGTGCCCACCTGGGTCCTGCTGCTCGCAACACGGCTGGTGTGGGACGAGCTCGGATTACTGCAACGACCAGTCGATCTGCCAGAGCATTGCCCCAGCGTGCTCGGCGTCTCCTCGCCCTGATAACCGCTGTGGTCCCGTCGTGGCCGACGCCGGCTGTCCTGCTGGACAATGCTGCTCCAGCGACGGATGGTGTGGATCTTCGCCAGCGTATTGCAACGAACGTTCTGTTTGCCCGGCGCTCCCTGTCCCTAAGCCGGTCGCTAATGTTTCTGTCACG…	hypothetical protein PBRA_005081 [Plasmodiophora brassicae]	Plasmodiophora brassicae	0	CEO96410.1
Pb4_108582	ATGAAGGTCGCTTCACTGATCGTGGTCGCATGCTTGGCCCTGGGGCACGGTCTGGACGTATTCAGCCCGTCGGACACCACGATCCAGCAGTATCGTGCCGGGGAGCCGATGACTGTGTCGTACCGGCTGTACAACGCTTTGAATGCGGGGACGAAAGCTGTCCAAGTATCGATTACAGGGTCCAGCTCAGCTCCGGCGAGGTACAGGACGTTGCAAGGGGTCACGTTGGACACGCAAGACAATTTCTCACAAGTTGTGTACAATTCCACCATCAAGCTTCCTGGCGATCTGACGCCCGGCCCATACGTCGTCTGGTTCCTGGAAAAGCGCAGCGCTGGCGTCGCGTACTACTCGTACTACGCCTATAACTCGCAGATCACCATCGTCCCAGGCGGGTCG…	unnamed protein product [Plasmodiophora brassicae]	Plasmodiophora brassicae	1e-91	SPR00536.1
Pb4_111366	ATGCTAGCGATCGTGGTGCTGGCCGCCGCCTTTGTTTCCCTGGGTGATGCTGAGTGCACGGCGCCGCCGCGGGCGGATGGCCAATGCGGCTATCGCCATGGGAACGCGTCCTGTCTGGTGCCCAACGCGTGTTGCTCCGACTACGGCTGGTGCGGTGTCGATGAGTACCATTGCAACTGGAGGTCGGAATGTGCCCCGGACATGGCCAAGACGCAATCGCTTCCGCAGCCGGCGACGGGGCCATGCCGTACCGCGCCTCGCGACGATATGCGCTGTGGCCCGGATTTCGGCAATGCGGCCTGCCACGCCGCCGGCCAGTGCTGCAGTCAGTACGGCTGGTGCGGATCGGACGCCGATCACTGCAACGTGCACTCGGTGTGCCCTGCGAAGGCCCTGTGA	hypothetical protein PBRA_001907 [Plasmodiophora brassicae]	Plasmodiophora brassicae	6e-91	CEP01301.1
Pb4_105153	ATGTATCTAGCGATCGTGGCGCTGACCACGGTGACCGCAAGTTTTATTAGTGTTGCACTGGGGGCGGATCCTGCCACCCTGGCACGACAGCTAGTGCAGCCATGGCAGGCCGCTAACGTTGACTGCTCGTGCCGGCCGCTGACCGGCGGCCTCAGCAACGTTCTCTGGCTCTGCTCCGCTGATACCCCTAAAGTGCATCCGCAGCACGTCGTCGTCCGCCAATATCATTTGTCCGGCGCCCTGCTGGATCGCGACCGCGAACAACGCGTTGCAAAGTACCTGGCCGATCAGGGCATCGCTCCTCGTATCTATGGCATGCAAGGTGACACTCGCGTTGAACAGTACATCAACGGGACATCGCTCGGCAAGGATTTCGGTACGAAGCCGACGCTGATGGTG…	hypothetical protein PBRA_001379 [Plasmodiophora brassicae]	Plasmodiophora brassicae	0	CEO99473.1
Pb4_109753	ATGGCTGGCAAGCGGATCGTCCTCGTCTGTGCCGGCCTGCTCGCCGGCGTCCTGCTGACGTCCGCGCAGGACACGCCCTACCTGGGCGCGATCGCCCTGACGAGTTTCAGCTTCCCGCCCAAGGGCTGGGCGTTCTGCAATGGGCAGATCCTACCCATCAACCAGAACCAGGCGCTGTTCGCCCTCCTAGGGACGACCTATGGAGGCAACGGGCAGACGACGTTCGCTCTGCCCGACCTTCGAGGTCGCAGCCCGGTGCACGTGTCGGGATCGACGGTGCTCGGGCAGAAGGGCGGCGCCGAGACCGTCACGATCACGACGTCGACGATGCCGGCGCATACGCATGCGGTGCCGGCGTCGTCGTCGGCCGCCAACGGCAACACGGCGCCGCTGGCCAGC…	hypothetical protein PBRA_005692 [Plasmodiophora brassicae]	Plasmodiophora brassicae	3e-122	CEO97088.1
Pb4_109755	ATGGTGGTGGCGACGACGCTGCTGGTGGTGCTGGTGGCGGTGGCCGCCGGGCAGACGGCCGACCCGTTCCTCGGGCAGATCACGCCGTTCCCGTACACGTTCTGCCCGACGGGGTGGCACGCCTGCGACGGCACCCTGCTGTCCATCAGCCAGAACACGGCGCTCTTCTCACTGCTCGGAACGTTCTACGGCGGCGACGGCAGGTCGACGTTCGCGTTGCCCGATCTGCGCGGGCGCTTCTCCCTGGAAGCGGGCCAGGGGCCGGGCACCTCGCTGTACGACATCGGGCAGGCGGGCGGCGCCTCGACGGTCACGCTGACGTCGACCCAGATGCCATCGCATTCGCACGCGCTGCTGACGGTGCCGACCTGCGCCGTCAGCAACGCCGGGTCGTCGAGC…	hypothetical protein PBRA_005694 [Plasmodiophora brassicae]	Plasmodiophora brassicae	6e-123	CEO97090.1
Pb4_108287	ATGGCGATCGCGCTCCCGGTGGTGCTGGGCCTGGTCTGGATGGCGCACGGGGCTATGATGATGCGGGGCACCGTACGGTTCTTTGAAATGGGGAGGGGCTACGGGTTTATTGCTCCGCATGACCCCGGGCCAACGCGTGGCCGCGACGTGTTCGTATCGTACTCTTCGATCGTGTCCACCGCCCGATTTCGATTCCTTCTGGCGGACCAACGGGTCCAGTTCGAGCTCGTTCTATCTGACTCTCGTGCGAACAGGTACCGTGCTGGGAACGTTACCAGTATCGGTGGCGGGCCGATCGATTATCATGCATGGACGAGCCGTAACATCACCGTCGGAACTGTCGTCGCGTTCAGCAAAGAACAAGGACTGGGCATTGTTGCCACCGTCGACAAGCCAATG…	cold shock domain-containing protein [Chlorobium ferrooxidans]	Chlorobium ferrooxidans	3e-08	WP_006366431.1
Pb4_103517	ATGTACGCGGCGGCCATGGCCCTTGGCACGCTCGGCCTGTCGTACGCGTCCGTGCCGCTGTACAGGGCGTTCTGCCAGGCGACCGGGTTCGGCGGCACCGTCCAGGAACGCGTCGAATCCAAGATCAGGAAGCTGGCGGACAGGAAGGAGAAACCGGCCCGGTTCGTCACGGTCGAGTTCAATTCTGACCTGGGCGCCAACATGCGCTGGAAGTTCGTGCCCTGCCAGCAGAGAATGCAGGTCCAGGTCGGGGAGACGGCTCTGGCGTTCTACAAGGCGACCAACCTGACCGACCGTGCCATCACGGGCGTGTCGTCGTATAACGTGACGCCGATGAAGGCCGGCCTGTACTTCAACAAGATCCAGTGCTTCTGCTTCGAGGAGCAGCGCCTGCGGCCC…	hypothetical protein PBRA_006602 [Plasmodiophora brassicae]	Plasmodiophora brassicae	2e-106	CEO98488.1
Pb4_108519	ATGAGGCCCGGGTACCAGCTGGTCGCGGTCGTGGCTGCGGTGTCCCTGGTCGGGCAGATCTGGGGGCAGAACCAGAAAGTAACGCCCGAGTACCTTCGGCAACTGCGGGTCCAGCGCGTCCAGAACCCGGATCAGTTCTTCTACGATTTCAGCAGGCCTGTCAAGATCACCCAGGGGCCGGGCGGATCGCTGCGTACCTGCGGGATCGAAGAGCTTCCGACACTTGCTGGAATGGGTATCGCGGTCTCACTCGTTGATCTGAAAGCCTGTGCCATCAACAACCCCCATATCCACCCGAGAGCCACCGAGTTCTCCTTCATCAGCAAAGCCCCAACGAGTCCGATGATGGTCGGAGTCGTTGAGGAGAACGAAGGCCGTACGCTGGGGCAGCCGGTTTCT…	hypothetical protein PBRA_006928 [Plasmodiophora brassicae]	Plasmodiophora brassicae	8e-137	CEO98814.1
Pb4_102366	ATGGCGCAATCATCACAGATCGTCGTTGGGCTGGTGCTGGCCGTCTTCGTCGCATGGCTACAAGGGCGGCCATCGACTGGCATTCTCCCTCTGCGCGTATGGCCGGGATCACATCCTGTCCCTACCTGGCGCATCAACTCCTCAACGTTCATGGCCGATGTCGAGGCCAAGTCGCAACCCGTCGTCCTACGCGACCTTCCATCAGTCGCGCCCTGGCCGGCGTTCACGAAATGGAACGATCGCCGATACCTGAGCCGACACCTCGACCAGGTGACGGTGCACGTCCCGCGGTCCCCCACCGTCCAATTGCATAGTCGGGTGCAACCCTTCGGCTCGTTGCCAGGGGTCATCTGGACCCGGCCCTGGACGCAACGAAACATCACAGTGGAGGAGTTCACC…	Peptide-aspartate beta-dioxygenase [Acanthamoeba castellanii str. Neff]	Acanthamoeba castellanii str. Neff	2e-50	XP_004337698.1
Pb4_105549	ATGTCGGGCGCATGGCGGTATGCGGCTATGGGCATGCTAGGCGTGGTTGTGGCGCTGGCGGTGGTGGGCCAGGCGACGGGTTGCGCCATAGACGAGGATGAACGCGATGCGAGGGTGGTGGCCGCCGTTGCATGCATCGTCTCGCAGTTGTGCGCGGCGAACGATGACCTGCTGGGCAATTCCAACCTTGGTAAATCTACGATGCCGCTGACGGATTATATCAGAAGGCATGGGGTGTCACGCGTTGGATCGGAGTTCACATTGTCCGAGGTCATCGCTTCGATGATTTACTTTGATAGGATCGGCCAGATTAGTAAAGCCATTGTGCCGACCACGAATGCCCATCGCGCTTTTCTGACCTGTCTTCTGATGGCATCGAAAGTCTATAACGATTATTCT…	hypothetical protein PBRA_005813 [Plasmodiophora brassicae]	Plasmodiophora brassicae	6e-117	CEO97699.1
Pb4_111735	ATGGCGGGCCGGACCGTGCTGCTTGTGGCATGCGGAGCCATAGCCGTTGCGTGTCTTGCCTCGGCGCACGATCCAAGCGATGACCTGGATCTGTACGATGTACTCGGGTTGGATTACAAGGCGACCGATGCCGACATCAAGAAGGCGTTCAGGAAGTTGTCGTTGAAGTTGCACCCCGACAAGAACCCGGGGAGCGACCAAACACGATTCCTCAATGTTCAGCGGGCCCATGCTGTCCTGTCAGATCCCGATCTGCGGGCAGTGTATGATATGCAGGGTCTGGAGGGTGTGAAACAGGTGGAGCGAATCGGTGTGCAGAACTTGCCAAGATCGGGCGACTATCGGGTCGAAGTCAAAGTGACGCTAGAGCAGTTCTACAACGGTGCCGAGCAGACGTTC…	unnamed protein product [Plasmodiophora brassicae]	Plasmodiophora brassicae	0	SPQ96830.1
Pb4_109380	ATGGTCGGCGCGTGGGCGCTACTCCTGCTGGCCGTATCGCTGGCGTCTAATACGACCAGCGATGACGCGGACTGGTCGGTGCTGTCCCCTGCCGACATGTACGACAACTGCGAGCGCCTCACCGACGGGTTCAATATCTGGTGGACCGTCGACACGGACGCGCCCAACATCTGGTTCGCCATCGAGGCGCGCGTCGAGGCCGGCGCCGAGTTCGCCGGGTTCGGCATCTCCGGCGACCCGGAGCGCGCCCGGATGACGGGCGGCGACGTCACCATCGCCGACTTCAGCAACGGGACCGCCCGCGCCCGCGACTTCTTCCTCCAAGACGTCAGCCCGTGCTCCGAGCGTCGCCGATCGGGCGTCTGCCCCGACTCGGTCTTCAACGCCAGCGCCGGCAGC…	hypothetical protein PBRA_004450 [Plasmodiophora brassicae]	Plasmodiophora brassicae	0	CEO95737.1
Pb4_100099	ATGTGGGCGGTTTTCCTCTTGGCCGCCATCACGATGAGTGCCGCGGCGCCCGTGCATGACGATGTCGATGACGTCGTGGCGAAGGAGTTTCATTTCCATTTGTACTACTTTCAAACGAACAACGCGTCGTCGGCGTATGCGGCTGAGTTGGTGACGAGGATCACGGCGATGTCCGCGTCAATGGACACGTTCATCGGCGTGCCTCTGCACCTGAACACGAAACCCGTCGGCCCACACCCGGTCGGGTCGTGCGAGGTCTGGTGCCCTCGCGAATACTTCGCACGCGCCTATTCCTGGTTCGCCTTGAACCGGGGACCGCTGTCGATCTTAATCCACCCGCTGACGCGTCACGAGCTGCGGGACCACACGGATCGCGCCGCCTGGCTCGGGCCATCATTC…	hypothetical protein PBRA_003824 [Plasmodiophora brassicae]	Plasmodiophora brassicae	7e-109	CEO95011.1
Pb4_112347	ATGCTCGCCGTCATTCTCCCTGCCATACTTCTAGCGATCGGTCGGCCGCAGGTAATACTAGGCTGTGGCATGCCACCTGCCCCGGAACGTCTGTTCGTGAGCGGGGCGGGCCCCCACACATGGTCCGCTCCATCGGGCGACAACTTCCACATACGCTCCGAACTCTATCTGGAGAACGGCGCCAAGGAGCCATCCAACCCGGCGCACATGGTCCTGCTCGATGCGGACATTGTCCTGCACAACGACCCGAAGGTCAAGAAATTCGACCAGCTGTCACGAAAGACGGATTCGTATGTCCACTACCTCCGTAATCACTGTGCGTACGTGCCGCACGTGTTCGCAGACGGGCACCTGATCACGAGCGCGCCAGGCAATGACCGACGCCGTCTACTCGTCATC…	unnamed protein product [Plasmodiophora brassicae]	Plasmodiophora brassicae	0	SPR02097.1
Pb4_106183	ATGACGGTTTGGGTGCGGTGTCTGGCGTTGGTGGTGGCGATAGCGTCGGCGGCGCCACAACGCCGGCGCCTACCGCACACATCCCCGGAATGGACGATCTACGACCCGTTCGAATACTCTAGCATTGACGAGTTCCTGAAAGAGTACCCGCCGTCTCGGATCACGACATATCAGTACGCGTGGATCTATGTACCTTCCCCGGAGGAAGAAATCGAACCCGGCAACGTCAAGCGGCTGAAACGCGAATGGGACGCCCTGGATGCCAAGGGCAAAGCGACAGAGAGTGCCCTGCTCCAGCTGGCCTTAAAGAATCGGGTCCTATCCGGGAAATGGATGATCTATAGGGACCGGGCGACGATCGACCAGGCCTGGAATCCCATTGCTCGTGAAGTCGCCGCT…	unnamed protein product [Plasmodiophora brassicae]	Plasmodiophora brassicae	6e-159	SPQ97777.1
Pb4_106352	ATGGCGGCGCTCTGGGTCGTGGCAAGTGTCTTGTCCTGGGTGTCTGTCGCCGCCTTCATGGGACCGCCTCCGCGACCCGATGTTGACACTGGCCGGCCCATGTCTGACGAGGTCCACGAGTCTCCACGATCGACACAAAAGAAGATGGATCCATTCGAACATTACTGCGCAGGGTGCAATTATGTGGTCGACCAGATCGAGAAAGAGATCCTCGCGACGCCTGACAAGCGTTACGTTCTGAGTAGATTTCGTCTAGACGAGAAGAAGGAAATTCTTTACGAGCGTACGGAGGAACGCATCGAGGAAGTTATAGAATCTGTCTGCGACCCTATCAGGAAACGTGTTTTCCGAAAGCTAAGCGACGCACTAGTTGAAGTGGTCGATGACCCTGAGACGCAA…	hypothetical protein PBRA_000948 [Plasmodiophora brassicae]	Plasmodiophora brassicae	7e-101	CEO97603.1
Pb4_109375	ATGCTGGCGACGTTGCCGCGCTGGGTCACGTGGTTCGCAGTCATTGCCGTTGCTGTCAGTGGCGTGCCGGTCGATGAAGACGGGCACCCACCACGAAGCGCAACAAGGAATGACGACGGTCAAGAAACAGTGGCACTTCTGTCGAATGCCGTCTGGGTCCAAGACGCGGTCGGCTACGCTACACTCATGAAGACGTGCCTGACGGAACTGTTACCTCTCTGGGTCCGATGGAACGTCTTCGGGACGCCGATATCGAACGCGCGACGTCACCTTCCTACGGTGGCGACTTCCCCCGAATCGCCTCCCCATCTGGTGATTCTCATTCATGGGCTCCTGTCTCATCCGTCTCATCTCGAGCATTTCGCCGAGTCGATCGTCGATCTCCCGAATCGCATCCTG…	hypothetical protein PBRA_004452 [Plasmodiophora brassicae]	Plasmodiophora brassicae	0	CEO95739.1
Pb4_103223	ATGGCGTACTGGTTGGTCATCACGCTGGCGGTGCTCAGCGGCGCGGACGCGTTCCCGATCCCGTTTAGCAGTTGTGCAGGGAACCAGGCTGATGACGCGTCCCGCCTTGTGATCAAATCCATTGACATCTCGCCGTATCCCGTGAAGCCTGGTGGGTCGGCGCTGGCCAACATCGGCCTGTCCATCAAGAAGAAGGTGGACCATGGCAGCCACTACGACCTGAAGATCTACATGGACAAGTACGAGCTCGTACACGAAAGCGGCGACCTGTGCGCGCTCAGCGCCACCTTCACGTGCCCGAAGGACGCCGATGACAGCGCCGTTCTTCAGTATAAGTTCCAGTTTCCCAGAGTCCCGTTCGCCGGCAGCCTTCGCCTTCATCTAATGATTTGGAACCAG…	hypothetical protein PBRA_002565 [Plasmodiophora brassicae]	Plasmodiophora brassicae	1e-128	CEP02598.1
Pb4_100278	ATGGTGCCGTTCGCGCTCTGGCTGTCGTGGTGCATCCTCAAGCAGCTGTGCCTGCTGCTGTGCCTGAAGGTCTGGACGTCGCGGCCGGCGCTGTGGGCGCGCCGTCAATGGCGCCGGTACGACGGGGCGCTGCCGATTATGCACCCGGGCGAGCTCGACGCGTCGTCGCTCAGCGACATGGTCGGCTACCCTGTCGCGATCGTCGGCAGCGGGCACATCGGCGATGGCAAGATGTCCACCATCGCACGTATCGATTACGTTGGTATCGAGTCCCCGGATGGTGCTGTCCAGTCGGTGATCTGCAAGTCGTCACCAGAGGCGTCGGGTGAGATCATCTTCAACGGGTTGTTCGGTCTGAACCGTAGCGAGGGCACCGCGCTCCTGTCACCGAAATCGCAG…	unnamed protein product [Plasmodiophora brassicae]	Plasmodiophora brassicae	0	SPQ94441.1
Pb4_103737	ATGGGCGTTCTGTCCTGGGTGCTGCTTGTCGGCATGGCGGCGGCGACCGCCGATCCCGTGCGGATCGCTGTCCGGTCGTTCAACATTCGCACGGGATGGGCGCCGGACCTGTGGAACGCGTGGCCGTTCCGCGCTACGGCCTGCCTGCAGGCGATCGGTGATCCTCCCGACGGCGACCTGTCGCCCGACATCGTCGGCCTGCAGGAGGTCCTGTCGTTCCAGTTATCCAGGATCCGGGACGCGTTCCCGTACTACGTGTCCGTCGGGCATGGTCGCGGCGACGGTGGTACGCGCGGCGAGTACGGCCCGATCCTGTTTGATGCCCGTCGATGGTCGCTGGTCGACAGCGGCATGTTCTGGCTGAGTGATACGCCCACCGTTCCTGGAAGCAAACCGGCA…	hypothetical protein PBRA_007078 [Plasmodiophora brassicae]	Plasmodiophora brassicae	0	CEO98964.1
Pb4_105298	ATGAACCAGTTGTGGACGGCGTCCCTGGACTCGCCGATCTGGCTGGCGATGGCCTGCACGGCGGCGGGCGCCGGGTTCGGGTCCCGGGCGAAGTTCATCTCCAGAACTCCGCCGGAGGCGCCGCTCTCGTCGCTCGCTGTCGTCGGTCTGTCAGCGGCACGCGCCGCGCCCGACGACTCCGCAAAGGGTCGGCGGGGCACGTCGGCCGGCCTGATCATGGCGGTGCTGAGGGCGGTGGCCGCGGGGGCACCGCGCCGCTGGCTGCGTCTGCGGGCGCCCAGCCCGACCGGCGTCCGCATCCTGTCGTACAACGTGCTGTCGCCCTACATCATGGAGTGGCATCGGCGCCTGTATGTGGAGACGCCGACGAGGTACCGCCGATGGCAGACCAGGCTGCCC…	unnamed protein product [Plasmodiophora brassicae]	Plasmodiophora brassicae	0	SPQ98421.1
Pb4_101220	ATGAGCGTCCGCATAAGTGTAACGCTGGCGATTGTAACCGTGCTGGCCGTATCGCCACCTGGTATAGAGTCTGTTATGTATGCGAATCCGATTCTGCAATGCCTTTCGAACGCGGGTCCACAATTTCAGACGCTGATCAAGGTCATGAATGAATCGGGAGTTGCTGACTCCATGACGTCCTTATCCAGCTGGACGCTGCTGGCTCCTGATGACGATGCGTTTGCGAAACTGTCGACGGATACGAAGTCCCAGTTGCTAAGCGGGAAGAACGACACGGTGGCCCCCATCCTTGGCCGGCTCACCATCCCGAATCAGAACTCCGCCAAAGATCTGGAACAGAACAAGGAAGCCAAGTCCATATCAGGCGACACCCTTACGTTTCGCATAGTGAGCCGAAAC…	hypothetical protein PBRA_001436 [Plasmodiophora brassicae]	Plasmodiophora brassicae	1e-130	CEP00382.1
Pb4_112448	ATGGCTGGCGCCAAGCTGTCACCTGTCGTGGCCTTGGCAGTACTAGTGTTCGCCGCCCATATTGTTCACGGTGAGGACCCCATCCAGCAGTGCCTTCAGCAGCACGGTGGGTTCACCCTTCTAGCCAGGGAGTGGCCTTCCCGGCACTTGTCGGGCCGGCTCGGTCCCCTGACGAACGTCACCGTCCTGGCGCCGACCGATGGCGCATTCCGTCAACTCGTTGTTCAAAACCGGGACCTGATGCGCAGACTGGCCAGTACGAACGTTGACCGCATCGTTCAGCGGCACGTTGTTCAAGGCCGGTACACAGCCGACGACCTCGCAAAGCTCGGGCGCATTCGAGCCCGAAACGACGATGAGTTAACGTTCCAGAAAACGGCGCCGCACGTTCGGGTGAAC…	hypothetical protein PBRA_008630 [Plasmodiophora brassicae]	Plasmodiophora brassicae	3e-105	CEP01688.1
Pb4_102884	ATGCTGCTGCAAGGGGTCGTTGTCGTGTTCGCGCTTCGTTACGGGATCGTCGCTGCGGGCGACACGCGATGGACGACCCTGATGGATCTGGTCAGAGTCGAATGCGGGGAACCAGGCGTGAACCAGGACGAGATCCCGTTCGTCGGCTTCAAGGACGAGTGCGACAACGAGGACATCGCGCCGTATACACCAGCGAACAGCGCCGCTCACCTCGACTTTGTCATCGACCCGCGCAACGCCGACGATATTCAGTGGGACACGGCACGCTATAAGCGCTATGGGACGTACTGGCCGAACGCCAACATCACCTGGCACGTCCCCGGCGGCTTCACAAACCTATGGGCGCGCGTCTACTACGCGGACGATAACGACATCAAGTACGGCGCCATGGAGTACCAG…	hypothetical protein PBRA_002889 [Plasmodiophora brassicae]	Plasmodiophora brassicae	0	CEP02922.1
Pb4_100596	ATGGTGACCGCGTCGTCTCGCCTTGCCGTTGTTGTCGCATTCCTGCTGGTCAGCGTGTACGCTGACGCTGACGTGGATGACGAGCTTCGCGACGAGGTCGACGAGGAGCTCGACCACGAGCGCCACCACCATCACCCGCTGTCCAACAGGACAATGTCGTTCATGGTGAAAGAGGGCGACGAACGGGTCGTCGAGTGCCCCGGCGGGGAGTTCACCAAGCTGGTCTTCGCCGGGTATGGCCGCCAAACCTACAGCAACGCCACTGGGAAGTTCGCCATCGACCCGAAGTACAACTGCAACTCGGAATCGTCGCGATGGGTCGTCGCCCAGCTGTGCCGCCAACGCTCCCGCTGTGCTCTGCATGCCACAAACAAGCATTTCGGCGACCCGTGTCAAGGC…	hypothetical protein PBRA_004045 [Plasmodiophora brassicae]	Plasmodiophora brassicae	6e-170	CEO95279.1
Pb4_103478	ATGCATCGCGTTTCCTCCAAATCCATGGCCATTGTTCTCATCCTGTTTTCTGTGGCGCTCGCTAGCGATTGTCCAGAGCCGCCTCGTCTTCCTCAGTCACCGCCAGGCCCGGTTCCAGCGCCGAACCCGCCGCCGGCACCCGGTCTGCCTGCGAACACGAACGGCATCCGCATGGCGAACGTTGCAGCGTCGCCTCCTGCCCCACCGGCTCCCACCACCGACAACTCCATCCGCCTGCGCCTGACGTACACTTTGGACGAGGGCGACAAGCGCACGATCCGGTGCCCACACGGCGGCAAGTTCACGACGCTGTTCTGGGCCGGCTATGGGCTTCAGGACCCCCTGCCCGCCTCCCAGAACTTCTTCAGGGACCGCGGGTGCCATTCAGCGAGATCGCAT…	hypothetical protein PBRA_005103 [Plasmodiophora brassicae]	Plasmodiophora brassicae	0	CEO96494.1
Pb4_104501	ATGCTTGTCGTTGTTGTCGCGGCCCTCGTCGGGTTTGCCGCCGGTCAGTCGGACAACACGGCGTCGCACGCGCCCACCACGGTGGCCCACACGCACGTTGCGGCCGCTCCCGAGAACTACGTCCTGAGCCTGAACTGTGAGGCGGGGTTCACCATCACCGATGTCCTATTCGCGTCCTATGGCAATCCGGTTCGTCATGCGCCCGGCAACTACACGTTGGGGTCCTGCAATGCGCCCCAAGCTACCAGCATGGCTTCCCAGGCGTGCGTCGGCAAGAACGGGTGCACGATGGTACCTAGCGCCAGTCTGCTTGGCGACCCGTGCCCGAGCGTTTCGAAACGGCTGGTCGTTGTGGTGACCTGCACGCCGGATGACAGCACAGCGGCGACAATGTCGTCG…	hypothetical protein PBRA_003343 [Plasmodiophora brassicae]	Plasmodiophora brassicae	3e-16	CEP03736.1
Pb4_106913	ATGTCGGCCATGGTGGCGACGCTACTCCTGATCGGTATCGCGAACGCGCAAACGCCGCCGTTCCACCCATCTGGTGCTGGGCAGGCCACTGACTCCAACCAGACGATGAGCAGCAACTCAGGAGTTGTCGTCGGCAGTAGCAATTCTGGACTCATCAGCACCGCTAAAGTCTGCGTTGAGACGGCCGTCGGCGACAAGGCTGTTGAGCTTCGGTGCCCCGACGCGAAGATTATCAAGCGCGTCGATGCTGCCGCGTATGGGCACATGCCTGGAACGTGCCGGTCCGGTGCCACCCCCAACACTTCCTGCACAATTGACGTTACCGCCAACGTTGACAAGTCGTGCATCATGTCGAATGTATGCCCCGTGACGCTATCCGAGTACGTTCTTGGATCGCCG…	unnamed protein product [Plasmodiophora brassicae]	Plasmodiophora brassicae	9e-105	SPQ98721.1
Pb4_108643	ATGACGACGATAGCGGCCGTTGTGGCGATCGGTGCGCTGCTGGCGTTGACATTGGGGCAGCAGACGCCCCCTCCTGAGGAGCATTATTTGACAGGGCCGGGTAACGAATGGGACGTCTCCGGGACAGTCAAGGAGAACGAGATGACAGTGCTGAAGTGCAATGGCGGGCAGTTCAGCCAGGTGCGCTCGGTGTCGTATGGGGACGCGTCCGGATCGTGCAAAGCCGACCCGCAGGCCCTCACCGACCTCGTTCTGCATAAGTGCGATGGGACGATGCAGTGTCGCTTAACGGCTAACACGGAGACACTCGGGCCGGATCCATGCCCGGGCACGCCCAAGGTCCTCAATGTCACGCTCCTCTGTTCGCGCCTGAAGCACAAGAACTGA	unnamed protein product [Rotaria sordida]	Plasmodiophora brassicae	3e-05	CAF0867898.1
Pb4_112804	ATGGCGATCTCGGCGACGCTGGTGACGCTGTTGCATGTCTGCCTGGCGGCAGCAGTCAGCTCGGTTCGCGATGAGTTCATCTACGTGCTGGCGTTGGGGGGCCGTGACGGATACTACTACGTGGGTCGGACGAGTCAGCCGGTTGCTGATCGGGTCCAGCAGCACATCGAGGATACTATGAGCACGCTGTGGGTCCGTTCGCGAAAGAACAACTCCATCGAACTTGTCGAATGCTGGAAGATGAGATCGCGGTTCGACGAGGACACGACCACCCTGAAGTACATGGACGAATACGGAATCAGCCGCGTTCGTGGCGGGTCGTTCCTCAGGAACGCGTTCCATCCTCAAGTCGTATATATGATCCGGTCGATGCTGGACACGGCCAACAACCGATGCTTC…	hypothetical protein PBRA_000032 [Plasmodiophora brassicae]	Plasmodiophora brassicae	0	CEO94247.1
Pb4_107180	ATGGGTGCTACGAGAGCGCTGGCATTGGCAGCAGTGGCTGTGCTGTATGGGGTGACAAACGTCGAAGGGACCTGGACCCGGCCACAGGTCGGAATGGCCTGGGAGTGGAGGCTGACCTTCAGCACTGTACCAGATGTGTCGAAACCGAACGTCCCCGTCTGGGATCTCGACCCTGAACAACTGTCCTCTACGAGTGACATTACCGCGCTGATGAACGCCCTGCACGCCAACAACCGATACGTCATCTGCTACGTCAACGTGGGTTCCCTGGACACGGGCAAGTCGGATGCGAACCTGTTCACTGCTGTCACGCCCACGATCGTTGGCAACGCGTATCCGGGATGGCCTGGGGAGTACTTCCTGGACATTCGGCGGGATGAGACACGGGCGCTGATCAAG…	hypothetical protein PBRA_008658 [Plasmodiophora brassicae]	Plasmodiophora brassicae	9e-172	CEP01716.1
Pb4_107181	ATGGGCGTCATGAGTGCGCTGGTGGCGGTGTCAGCCGCCGCGTTCCTGTTCGGGATGGCCAATGTCGACGCGACCTGGACCGTGCCACAGTGGGAGCTGGCCTTCAACTCCATCCCGAATGTGGCGAAGCCGAACGTTCCTGTCTGGGACATCGACCCTGAACAGCTCGATTCGACTGACATTCCGACGCTGATGAACGCCCTGCGCGCCAACAACCGCTACATCATCTGCTACGTCAACGTGGGCTCACTGGACTCGGGCGTCGCCGACGCGAACTCGTTCACAGCGGTCAAGCCCACGATCATCGGCAACCCGTACCCAGGCTGGCCCGGCGAGTTCTTCCTGGACACACGTCGGGATGAGACACGGGCGCTGGTCAAGGCCCGGTTCCAGCGCATG…	hypothetical protein PBRA_008655 [Plasmodiophora brassicae]	Plasmodiophora brassicae	0	CEP01713.1
Pb4_111369	ATGGGCATCAGGAGCGCGCTGGCATTCGCCGCCATAGCAGCGGTCCTGCATGGGGTCGTTGACGTCAACGCAGATTGGCCCCGACCTGCGGTCGGCATGGGCTGGCAGTGGGAGCTGACCTTCAACGCGGTTCCGGATGTGACGACCCCGAACGTTCCCGTGTGGGATGTTGACCCTGAACAGCTCGATTCGACTGACATTCCGACTTTGATGAACGACCTTCACGCCAACGACCGGTACATCATCTGCTACGTCAATGTGGGCGCCCTGGACACGGGCAAGTCGGACGCGAGCCAGTTCACGGCTGTGACGCCCACGATCGTTGGCAACGAGTACCCGGGATGGCCTAACGAGTACTTCCTGGACATCCGTCGTAGCGAGACGCGCGCGCTGATCAAA…	hypothetical protein PBRA_007107 [Plasmodiophora brassicae]	Plasmodiophora brassicae	1e-171	CEO98993.1
Pb4_102024	ATGTGCGTCCGATTGCTGGTGTGCTTCGCGGTCGTGGTCGAGGTCACCCGTGCGCAGTTGCCCTGGATCCCTTGCCAGACGCCCGATAACAAGGATCCGTCAAAGTGCCTGTTTGACGGCGAGTTCTGCAACTGGGCCACCGACTTCGTCAATTTCGACAACGAGGCGGTCTGGTTCCACGATTACGCTGAGAAACCGGTGCCATCTGCGTCAGCCCAGTTCGTCATCGAGGGCGGTGACCCGACTATTGTCGATGGGCAGTTGAAGATTCCCATGAAGTACCCTAAGAATCTCGAGGAGGCTTCCACGGGGACGGTTGTTTCGACGGCGCGATTCCTCCATTACGGCGTTGTCAGCGCCACGTTCAATCAGTCGGGAGTCGACGGAGTGGTGACCAGT…	hypothetical protein PBRA_004861 [Plasmodiophora brassicae]	Plasmodiophora brassicae	0	CEO96171.1
Pb4_102657	ATGCCGTCGTGGATCACGTCGCGCCGCCTGTGCCTCGTCGTCGTCGCCCTGATCGCGCCGGTGCGCTCGTCGTCGTCGTATACGCGGACGGCGGCGTGGACGCCGTCGACGTTCCTGGACCAGTTCGACTTCGACACGGACGACGACCCGACGAACGGGTTCGTCGACTACGTCGACGGGGCGACGGCGTCGCTGCAGAACCTGGTGCCGATCGTGAACAACGCTCAGCAGCTGCGAGCGGACAGCACGAACGTGGTGGGCGGCAGCGCCCGCGGGCGTCGCTCCATCCGCCTGCAGTCGAAGCAGCGGTTCAACGGCGGCCTGTTCCTGCTCGACCTGGCGCACATGCCGGTCGGGTGCGGCACCTGGCCCGCGTACTGGTTCCTGGGGCCCAACTGG…	hypothetical protein PBRA_006348 [Plasmodiophora brassicae]	Plasmodiophora brassicae	0	CEO98234.1
Pb4_103864	ATGGGCGTCGCGGCCGTTCTGCTGACGGGCCTGGCCGTCTGGGCGATCGGCGTGGCCAGCGGCGTCGATCGCAACGGGCGGTACGCCGGCAGGCCGATCCCGGACGGCCCCAACGGACGCGTCCTGGTGTTCAGCGACGAGTTCGACGCGCTGGATACGTATAAATGGCAACACGAAGTGACGCTCGGCGGCGGTGGCAACTGGGAGTTCCAGCTCTACTCGAACAACCGCAGCAACAGCTACACGAGAGACGGGATCCTGTACCTTCGTCCAACGCTGACGGCCGACATGATCGGGGAAGCGAACGTCAGGAGCGGGTACACGATGGACCTGTGGGGCAACGAGCCCGGCAACCTGTGCACAGGCAACGCGTTCTACGGGTGCCAGCGCACGAGCGGC…	hypothetical protein PBRA_003156 [Plasmodiophora brassicae]	Plasmodiophora brassicae	0	CEP03396.1
Pb4_111446	ATGCAACCCATCGTCTGGATCGTCGTCGGGGTCGTCTGCGTTTGGCACGCTGGGGCCGATATCGCCCCGATCTATTGCAATCACCCGGGCAACACCGACTGGTCGCAATGCCTGTTTGATGGGCCGACCTGCAACTGGGCGACCGATTTCTCCAACTGGGAGAACGAGCACATCAGCCTGCAGGAGTACAATACGAACCCGGTCCCGGGGCCGTCGTCCCAGTTTATCGTCGAGGGCGGGACGCCCTTCTTGAACGAGGCCGGCGAGCTGATCATGCAGGTCGTGCCGGGCGACGGCCCCGGGAAGATCGGCAGCGGGACGATCGTGTCGACGTCGCGGGCGTTCCTCTACGGGACGTTCTCGGCGCGGTTCACGTCGACGGGCGTCCCGACCTGCGTC…	hypothetical protein PBRA_008059 [Plasmodiophora brassicae]	Plasmodiophora brassicae	2e-134	CEP00325.1
Pb4_111531	ATGGTTGCTGTCATCGTCGTTGCCGCGCTGCTGGCTGGCGCGCACGCTGAGATCAAGGAGCTGTCGTGCATGAAGACCGGCAATCGCGACGTGTCGCAGTGCCTGTTCGATGGCGACAACTGTAACTTCGTGACCGATTTCGCCAACTTCGCCAACGAGTGGGTCTCGCACCGGGACTGGGAGGCGAACCCAGTGCCGGGACCCAACGCCGTCTTCGTCGTTGAGTCGGATGTCGCGCCGGCCCTGGACCCGTCCGGCGCGCTGTACATGCAGGTGCTTCAGGACCGGGCTGGCGTCCAGGGCAACGGCACGATCCTGTCGACGACGAGGTCCCTGAAGTACGGGGTCGTCGAGGCGACGTTCAAGCAGTCGGGCGTCCCTGGCGTCGTCAGCAGCTTC…	hypothetical protein PBRA_000095 [Plasmodiophora brassicae]	Plasmodiophora brassicae	0	CEO94310.1
Pb4_111990	ATGCCGACCGCGGTTCTGCGCCTGGCGGGCGCTCTGATCGTGGCGGGGCAGGCCGTCGTGTATGCGCAGAACTCGGTGCTCTTCTGCAACCAACCCGGCAACCTGAATGCCTCGCGGTGCTTGTTCGACGGTCCCACCTGCCACTATGCGACGAATTTCACCAACTTCAGCAAGGAGTCGGTGGTATACGCGGCGTACCAGAAGAACCCGGTGCCGGCATACGAGGCCCAGTTCGTGATCGAAAGCGGGTCAGCCGCGTACGCTAACGGAGTCCTGGTGACGTCCATGCTCCCGCCACCCGCTAACGATCCCGGCCGCGGGGTGGCAACCGTTGTCTCAACAACACGCTTCCTGCAGTACGGCACTGTTGAAATCGTGATGCGCCAGTCTGGCCACGCG…	unnamed protein product [Plasmodiophora brassicae]	Plasmodiophora brassicae	0	SPQ96125.1
Pb4_110507	ATGGGCGTACGTAACGGGCTGTCGCTGTGTCTGATCCTGGTGATCGCTGCTATTGGCGAGGCCCGTGTCGGGGTCGACATTGGCCTGTTTCCCGACGCTCTCTCGTACGACAGCCAGCTCCAGCGCCTTCGGAACCGCGGCGTCTCGTTGATCAAAACGTACAACATCGACTCCGGCTTCCTCGACGCCGTCGATCGTGTCTACGCCAAGGCTGCCGTCGAGATCACGGTCGCGATCCCGAATGACCGTCTGTCTGCTGCTGCCTACGATCCTGGATACCAAGGTCTGATCGTCCAAGCCCTGCGTCGCCGAACCGTTCGCTCCATCGCCGTCAGCAACGAGCCGTTCAACGGCGCCGCCACGCGGGCCCAGACACGCCCGTACCTGATCCCGGCCTAT…	hypothetical protein PBRA_005521 [Plasmodiophora brassicae]	Plasmodiophora brassicae	0	CEO96917.1
Pb4_110509	ATGCATTGGTTGGCGTTGACGACGTCTCTGTTCATCGTGGTCGTTGCCGAGGCACGTATCGGGGTCGACATTGGCCTGTTTCCGGATGCGCTGTCGTATGACGAACAGCTACTTCGTCTTCGAAACCACGGCGTGTCGCTGATCAAGACGTTCAACCTCGACCCAGGGTTTCTGGACGCTGTTGAACGAGTCTACGCCAATGCCCCAGTCGAAGTCACCATTGCGATCCCAAACGACCGCCTCGCCGCTGCTGTCAGCGACCCCGGGTACCAGAATGTCATCGTGCAAGCCCTGCGCCGCCGAACGGTGCGCTGGATCGCCATCAGCAACGAGCCGTTCCACGATACCGCCTCTCGTGCTCAAACACGTCCGTACCTGATCGCGGCATACAATCAGGTG…	hypothetical protein PBRA_005519 [Plasmodiophora brassicae]	Plasmodiophora brassicae	0	CEO96915.1
Pb4_100594	ATGCTGGTTATCGCCGCGTTACTCGTGGCCGGGCTGGCCGATGCGGGCAGGGTGCCTCGCCTGCCACTGAACGGCGACCTTCTCTGCCCTCCAGGGTATGGTTGCCCTCCTGGGTTCTGCTGCAACAGTGGTGGAGCATGCACGTTGGAATGTGCACCCGGGCAATTCGTGTTCCCGCGCCTGAGCGACGTCGAAGGCGAACTGGTGTTGGACGCGAAGCCGGACCCGCATGTCGCGAACGTGGTCAGCCGTTCGACCGGTGGCGTCCTGCTCGCCTACTGGTCGATGGCGTTCCTGGCGGTGACCCCGCCCGAGGACATCCCCGCCGATCTGCTAACGCACATCGTTTACACGTTCGCCCGGGTCGATGCCAACTTCCAGATCTTCCCCGACAGCGCT…	unnamed protein product [Plasmodiophora brassicae]	Plasmodiophora brassicae	0	SPQ96274.1
Pb4_101404	ATGCGGTTCGGCAGCGTTTTTATTATCGCATCACTGCTGCGCCTGCTGGCCGTCGTACGCGTCGGCGCGACAGAGCGAATGCCGGGCGCTCCCATCGTATGCGCGTACTATACGTCCTGGAGCATCTACCCGCCGCGGTCGTACATGCCAACCGACGTACCGGTTGAGTTGCTAACACATATCTACTACGCGTTCGCTAATGTCGTCAATGGAATCGTCGCATATGGAGATCCTTGGGCTGATCACGAGATCATGCATGGCGTCACTGGTGATGTAGACACAACCAAGACGTTTGCTGGGAACTTCGAGCTCTTCAATCGGGACGACAGTCCGATCCGAACAAGAAACCCGGATATCAACGTCATTATCAGCATTGGCGGATGGACGTTCTCGAAAGAA…	hypothetical protein PBRA_003743 [Plasmodiophora brassicae]	Plasmodiophora brassicae	0	CEO94930.1
Pb4_109845	ATGGCGCGTCTCGCGATCGTGGTTATCGTCTCGCTGCTCGCGCTGGCCGAAGGCGGCAAAGGTTCCTGCTCGCCGCTCAGCTTGATCCAGAACTTGCTTCACGGACATCATGTGCCGAAGACGTATCCGGTCCCGACGCCGGTCCCGTCGTTCGTGTTCAGCCCGTACAAGGACGTGACCCTGTGGTTCAACTGGACGTCGAACGTCATAGGCACAAACGTCACGGGAACGTATATGCCCATGCTGGACGCGCTGAAGGTCACCGGGGTCGACACCGTCACGTGGGCGTTCGCCACTGGGACATGCGCATCGGAGACCTGGGCCGCCATCAAAGCATCCGACATGATCAACGCCAACATCGCCGCCTGGGCACGCGCAGGCATCAAGTACATAATCTCT…	hypothetical protein PBRA_005765 [Plasmodiophora brassicae]	Plasmodiophora brassicae	0	CEO97161.1
Pb4_112909	ATGCAGCTGTCGGCCCTGTTGGTCTACGCCGTCGCGCTTGGCGCGACACCCACCCTGACGGCGCCGCAACCTTGCCGGACCTGTTCGAGTGCCGAAACGGGCCCGGGCACGACCGCACACGTCATTGGGTTCGTGGTCAACTACAAGACGAGCGCGTCCCCCATCTCGGGCATCAACGGCACCCTGTTCACCGAGATCGTCTACCAAACGTTCGCCATCGCCAACGGGATCTGCGTCGTCGAAAACCCATTGGTGGACACCCAGCAAGCGTTCGGAGGGAACGCACTCGGCAACGACACCAATGCCGAGCCGTTCAAAGGCAACTTCTACCAGCTGCGCCTCCTGAAACAACAACCCGGTAACGCTGGCAGGCTACGCACGTTGATATCAGTAGGAGGT…	unnamed protein product [Plasmodiophora brassicae]	Plasmodiophora brassicae	1e-114	SPQ99860.1
Pb4_102538	ATGTCACCAAATGTCGTCACCTGCGTCTATGCAATTGCTCTGCTCTTCGCTCTGTTCGACCACAGCGCGTCTCAACCCGTTCTCACCCATCGTGGGTTCATGCTAGACACTGCTCGTTGCTTCTTCCCCAAGTCCCGAATCAAGCTCATGCTGGACATGATGAAGAACGCGTCGATGAACGTATTCCACTGGCATATGACTGATAACGAGGGGTTCCGCATCCAGTGGAACCGCGACAACGGCGCATTATCGTCCCATTACGTCCCTGACATCTACTCTCACGCCGAAATCAAGGAAATTATCGATTATGCCCAAGCACGAGGCATCGACGTTATCCCCGAGATTGACAGCCCTGCACACGTGTACCCATTCAGCCTGGAATACCCTGAATGTATGCTA…	hypothetical protein PBRA_006964 [Plasmodiophora brassicae]	Plasmodiophora brassicae	0	CEO98850.1
Pb4_109672	ATGCTGGCGCTGCTGCTGCTGTCCGCACTGCTCGTCGTGGGCGCCCGGGCGCGCGCGGAGCAGCGGGACCTGTTCCCGCGCCCGGGCATCTACTTTGGCGTGTTCCCCGATCAGCCCGTGCAGAACTCGTTCGCGAGGCTGGCGGTCAACGGGCGCTACCCGGCCATGCTGGGCGTCTTCCTGCCGTACAAGAACGTCGTCGGCGACCAGTACCTGAGGATCATGGACGAGTTCTGCCAGGGCGCCCTGGACCGTGCCGCGGACGCGAACGTGCAGCCGCCGCAGGTCCACCTGACGATCCAGCCGGCGGACAACGGGCCGGTCGCGCCCGAGCCACTGCAGGAGTTCGTCGACCACGTCAGGAAGTTCGCGGGCGCCGGCCTGCGCATGGTCGTCCGA…	hypothetical protein PBRA_005632 [Plasmodiophora brassicae]	Plasmodiophora brassicae	0	CEO97028.1
Pb4_112918	ATGGCGCCTTGCCGCCTGCCCCTGCTGTGCCTTTGTCTGGCCGCCCTGCTCGCCCGCCCGGGGCGTCCGGCGGTCAGCGACGACGATGCCGTCTACGCGTTCTTCTACAGCTGCACTGGGACCCGGGCGTCGCTCGGGCCTGGCCGCCGCCCACCGCCTTCGAACCGCCCCGGGGACGCTGGCGCCACGTTCCACCCGTCTCGCGGGTGGTACAGCTCCCGCGACGACGCCGTGCTCGACGACCAAATGCGGGATCTGGTTCGCAGCAACGTCCGGGTGGTCGTCGCGTCCTGGTGGGGCCGACCTGACGTCCCCGACGCCATGGACGGCCAGGGCGTCCGCACCGACGACGCCGTCCGCCACCTGGTCGACGCCGGGCGACGCGCTGGGCTTCGCGTC…	unnamed protein product [Plasmodiophora brassicae]	Plasmodiophora brassicae	0	SPQ99868.1
Pb4_102137	ATGTCTCCCACGTTCATCGTTACTGCCGTGCTTGCGATCGCGGCCGCCAACCGGGTCGGTGCGGTCGAACTCGTCACGAAGCCCGAGCTGCTCAACCGGCCAACCTGTGGAGTCGACCCTGACAACGCCGGCGCTGTGAAAGACTTGGCGATTCCAACGCTTGACAGTCGCAAGTACGAGGTCGTCCAAGTGCACGCGTTCCTGAGGCACGGCGACCGGTTCTTCGCCGAGGGAACGCAATGCTGGCCTGGGCAGCAGAACACCGTCTACGAATGCGACCGTGTGACATCGCTATCCCAGCCAACGTCTTCCGGAAAGTTCTGCAAGTCTCAAGCGGTTCGATTCCGAGAGCGAAGTCTCGTGCACCCGTTCAACGGCACCTGCGAAGTGGCTCAGCTG…	hypothetical protein PBRA_002138 [Plasmodiophora brassicae]	Plasmodiophora brassicae	0	CEP01532.1
Pb4_110946	ATGGCGGTTGCGGCGGCGATGATGGCGCTGATCTGGGTCGGCGTCGTCGACGCGTCGTTCGATATTCGGCAGCACCTGTCGTCGAGCACGCCGTACGGCGACCGGTGGCGGCACTCGCCGGCGCCCGGCGTCGTCGGCGAGTGCCGCCTGCGCCAGATCAGCATGGTCGTTCGTCACGGGTCGCGATACCCGACCCGATCGAAGCTACGGCTGTACCGCGACGTCCGCCAGCGCGTGCAGCAATTGCTTGGGTCGCGATCGTGGATGCCCGACGACCCGTTCGACGACGCGCTGGCCGGGCATCTCACCGTCGCCGGCCTGCACGAACAATTCGAACTCGGACGACGGATCCGGGAACGGCACCCGGACCTGTTCGCGTCAGCGTACCACCCGGAACGA…	unnamed protein product [Plasmodiophora brassicae]	Plasmodiophora brassicae	4e-110	SPR01602.1
Pb4_103785	ATGCCGCTGCCACGAGCGGTCGTGGGGGCCGGCGCTGTAGTCGCCGCAGCGGTCGTGGCGGCCCGGATCTGGGGCGATGAGACGACCGAGAAGCCGTGCCGCGACATCGCGCCGTGCAGCAAACGGTTCCCGCAGTACCTACAGAACCAGCAGGGGCTGTGGCTGTTCACGCGTGAATGGGCGGCCAGTCGGCCCGTCGCCCTCGTCTATCTTGTTCACGGCCTCGGCGACCACTCGGGACGGTTCGAGCACGTCGCGCGCCTGCTGAACAAGGCGCAGGTCAGCGTGTACGCGGTCGATCTGCAGGGACATGGGCAGTCAGATGGGACGCCGCAGTACGCCGAACGGTTTTCGGATTTCATCAGGGACGTCCTTCTCTTCGTTGACAAGGTGTCCACG…	No significant similarity found.
Pb4_106077	ATGTGCAATTTGCTTTGTTGCTTCGGGTTCCTGACGTGCCTTGGGTGTCGGGATCGTGTCGCGCGGACCCTCCTGTTCTTCCCGCCAGAGACGGGATACCATATGGATTTCGAAGGGCAAACTATGTGTCTCATTAATTCAAAAGGCGAGCCGACCTCTCCTCTGCATGATCCATCGGTGGAACTGAAAACGCTACGAGTGGGCAAGAACAAGATTGCCACGTTCTTCATCAGGCACCCGAAATCAAGGTTCACGATTCTCTTCTCTCATGGCAATGCGACAGATCTGGGTTACATGAGGGATCACTTGGTCGATATGTCGAGTCAGCTACAGGTCAATCTCTTTGCATATGACTTCTGCGGATACGGGGAAAGCACTGGGTTGCCTTCCGTTGCATCT…	hypothetical protein PBRA_000719 [Plasmodiophora brassicae]	Plasmodiophora brassicae	0	CEO97374.1
Pb4_101758	ATGTCCATGATGCTGCTGTCGCAGTGGACGCTATGGCTGACCAAGCAGTACTGCGGGCCACCGATTAGCGAGCAAGTCTGGCAGATGCTGACGCGCAAGGTGGCGGTCTTCGATTCCGTCGAGGGGTTCTGGGGCGTTATGAACCACGTCAAGCTACCATTGGAGATGAGGCACGACAAACTGAAGTACTACTTGTTCAAGTCAGATATCGAGCCCGTTTGGGAGCACGAAGCGAATGCCAGCGGCGGTCAGTGGACGATCGAGTCCAACGAAACGTCCGACGACCATTGGATTGCTCTTGCGTGCGTTGTAATTGGCGAAGATTTCGAGTTCAGTGAACACATTTGCGGAGTTGGCTCCAGTGCGGCGAAGGGTGAACTCTTGCTGACCATCTGGGTA…	hypothetical protein PBRA_004647 [Plasmodiophora brassicae]	Plasmodiophora brassicae	3e-135	CEO95957.1
Pb4_105354	ATGGCGGCGTCGTTGCTCGTGGGCCTTCTCATTTGCCGCGGCGCCGCGCTGTCCATGGATGTGCACCTGCGCGATCTGGACCATGACCTGATCGACGTGGACAGGATCGTCCCGTTCGCGCACCAGGTCGGTGGGCATCGCGTCGGCGACGGCAATGCCGCGTCCCGTGACGTCGCGCTGATCAGGGACGACAACGGACAGCACCGCCTGCTCAAGCCGCTCCAGCCGGACGAGAGAGGCGTACGCGAAGCGCTCTTCTACCGGACCATATCGCAGGAGTTCGCCCGGTTCATCCCGAAATACTACGGCTTGTACAGAATGCCTGGAACGGATCATTTTCATGTCTCCCTGCAGAATTGCATTGGCCATATGCGATCACCATGCATTGCGGATATCAAG…	unnamed protein product [Plasmodiophora brassicae]	Plasmodiophora brassicae	0	SPQ98384.1
Pb4_104979	ATGTTGCAGATCATCCTGGCCCTGTCGGCGTTGGCCGTCGCCAATGCTGCCAACCCGTGCGAGGACACGTTCTGCCCGGAAATCTTCATGCCCATCTGCGGCACGGACGGCACGACGTACGCCAACGAGTGCTTCCTGAACATCGCCAAATGCAAGTCGCCGAGTCTGGCTATTGCCCACCAGGGAGCGTGCTGCTCGCTCAAGTGCCAGTCGTTCCAGTCGTGCGAAGTCACCGCTGACGGCGAGCAGTACTGCGCTGACCAATGCATCAACGGCGTCTGCGAGCAGGACGGGAAATGTGGGGCGGCTGTTTGCGCGCCCGGGGAGGTCTGCCGCCTCGTCCAAGGCGAATGCCTGCGCGCGCCCTGCCCACCGCGCCTGACCTGCGTCAAGGATTGC…	hypothetical protein PBRA_001248 [Plasmodiophora brassicae]	Plasmodiophora brassicae	2e-114	CEO99342.1
Pb4_111688	ATGAACTCACGACTCGCCATCCTGGCAGCGGTGATCGCCGGCGCCGCCCTGGCCGCTGACAACATGTACAAGTGTTCGGACGGCCCGTTCGCCTGCACAGACGAGGTCGCCTACATCTGTGGCACCGATGGTGTCACCTACCTGAACCACTGCAAGTTCTTCACCGCCTACTGCTCCAACAACGCCATCAACTTCGCCAAGGAAGGCAAATGCGACGGGTCCACCGACAGCGACAACGACGCGACGGGCGCAGGCGGCAAACCGTCATCGGCGAAGAAATCGTCTGGGCAAGGGTCGTCCACCCATCCCAGCAACGACAAAGCCACGTACGCGTCGGGTGCTGGTGCGTCAAAAGCCACATATACGTCCAATGGCACGTCGGCAACAACGCAGGGCTCG…	hypothetical protein PBRA_000229 [Plasmodiophora brassicae]	Plasmodiophora brassicae	2e-83	CEO94444.1
Pb4_108607	ATGAGGATGATGACGATGATGATGATGCTCGCCCTGGCGACCCGGTTGCTGGGGTCGGGGGTCGTGCAGGCTAGCCTGTCGCCATTGCAGACGAGCGCGTCGGCGCAGCACGCCGAGCTGGCCGGTCGACAAGGCGCCGCCGTCTGGACCGACGCCGACGCGAACATCCGATGGGTGTTCGGCGGGCGTCGCGTCACGCCGACGTTCATGGAACTACGTGATGACCTGTGGCGGCACAACGTGACGTCGCGAACGTGGACGTGGGTCGCGGGCGGCCTGCTGCCATCGTTGTCGAGCTACGGCGCCGGTGGCTGGCCCGGCAGTCGACAGGTGGCATGCGCTTGGTCCATCTACGGCAACGCGACGAACGGCGGCGGCACACGTTCTGCACAGCATTAC…	unnamed protein product [Plasmodiophora brassicae]	Plasmodiophora brassicae	1e-179	SPR00525.1
Pb4_105877	ATGAAGCGCGTAGTCGCCATCGTTGCCGTTGCCGTGCTGCTCCTGGCCGCAACGGCGCGCGCCGATCGATGGTTCAAGTCGTGGGCAGCCGATGACGACGGCGGCGACGACGTCGACGATGCCGCCGCCCACGTGGATCGGCCAAGCGCGAACCGGGACGTGCCCGACAAGGCGTATGACGACGACGGCGTCGACGGGCGGGACTCGGCGGTGAACGAGGGCACCGACGAACCCAGCGGCGCTGCTGAGATTGACGACGGCGATGCGGACGACGTTGTCGGCCACCCATCCTCGGTGGAAGACGAGTCGGTAGGCGACGTCAAAGAGACGGACGCGAATGTCCGAGACAGCGACCTGAGTGCCTCGCCAAGCGAACCGGCCGGCGACGATCGTGTTGAA…	hypothetical protein PBRA_000549 [Plasmodiophora brassicae]	Plasmodiophora brassicae	5e-170	CEO97204.1
Pb4_102484	ATGCTGCCCGACCTCGCATATCGCGTTGCCATCACCGCCGGTCTCCTGATCAACGTCGCCCAGGTTGCCGCGGTATACGATAACGTTCCCGCGCCGATAATGCTAACGACGAACGTGACCACAATCGCCCCGAGCGCCGTCGTCGGCAACCGCACGCTGCCCTTGCTGTACGAGAAGACAAACTTCACGTACGCTGCGTTTATCCGTCTTTCGACCTCGACGACGGACGGTGCCGTCGTATTCCAGGTCACGTACCCGGGTGCGCCCTACAACGCCTCGTACCCTGTTCTCGTCCTCGACAGCACGGCCGTGTCGGAATCGCCACATGTGCTGTCCATATCGACAAGCGGTGCCCGGGACCTGGACCTGCGCTGCCCCATACCCGTTCAGCCATCTGCC…	No significant similarity found.
Pb4_108225	ATGATGCTGGTGATGACGAGGATGGTGCAGCATGCGTCGTGCGTATTGCTGCTGCTATCGGCGGCGGTCGTGATCGGTAACCCGATCGACGTGACGATCGGCGACCTGCAGTACAGCTATTACGACGCGGATCCTGAATCGGGCGAGCGCCTGTCATGGATCGAGGCACAGCATTTCTGCGAGCGCCTGGCGCCATCGCTCGGCTCCAACCTAGCCACGTTTAACTCCCGGGAGCAGATGCGCCTGCTCGTTGCCGAGCTAACTGGGGTCGACCCCACCTCCAAACCTTGGGTCGCCTACCGCATCGACGATTCGTTCGTGCGGCTTGTCATGGACCCGAACAACGTCGCCAGCAACCAGACGTTCTCGTCGGCGCTGGCTAGCCCGACCTTGCCGTTC…	unnamed protein product [Plasmodiophora brassicae]	Plasmodiophora brassicae	3e-163	SPQ99102.1
Pb4_111297	ATGGGCTGCTGTTCGTTCCTGACGGAGAGTTGCGCCTGCTGCGCGAACACGTGCGCCTGCTGCGCCAGCAGTTGCACGTGCCTGACCGCATGCACGGTCTGCTGCGGCGTCTGCTGCTGTGCCGACAAGCGCGACCGTCGCCGCAGCCACAGCGCCGATCGACGTCGACGTCGGCCACTTGCCGCGTCGACCCCGCCGTCCAGGGTGCTCCTCGAAGACCTCCTCAAGCTGATCACGATCTGCGCCGGCGACTCGACGCCCAAGACGGTGGCAACGTCGTTAGACACCGGGGAGGTCGCCCTGAGCCGCCACGCCGCGTTCGTCAAACAGGCACGATGCGGGCAGGCGAGCGTGACGGCCATCGAGGTGCACGACAGGGACCTGCTGGTCCACCACCAC…	unnamed protein product [Plasmodiophora brassicae]	Plasmodiophora brassicae	0.001	SPR01484.1
Pb4_105970	ATGCGTCGGATCTCGCAGAGCACACTGGGTCTGCTCTGCGTCATCGTCGTCGTCGTCGCTCATGCCGCGCACGAGGCGTTCGGCCCAGACGACGACATCAAGCAGTATCTGGCGTCACCGAACGGTGGCAATGTTACGGCCGTCCTTGTCACGGCGCAGGCCCAACTTGACGACCTGGTCAACTTCCTGTGCACGAGCCGGACGGTCTGCCCGATGCTGAAGGCGATCAAGGCGTCCGGCCCTCTGATCACTCACCTGTCGTGGCAGGTCGGCAGCCTGACGTTTCTGACGTCTCTCGACATCTCCAACACGGGCGTTAGCCGGCTCCCATGGCAGGTCGGCAGCATGACGTCGCTGGAGTCACTTGACATTTCCAATACGCCCATCGACACGCTGCCC…	hypothetical protein PBRA_000627 [Plasmodiophora brassicae]	Plasmodiophora brassicae	0	CEO97282.1
Pb4_109062	ATGAAGGCGACCACGTTCGCTCCAGTTCTGGTGGTACTGGCGGCGCTAGCGGGTGCGGACCACTTCCAGTTCGGCGTTGGCCAGCGCGAACGTTGCGTCGAGCGCGCCTGCCGCGGCGCCGGCAGCTCGATGACGAGCGTGACGGTAACGAGTTGCACCCAGCTCAATGCATTGGGGAAACACATCAAGCAAGTTCCGAATCTCGTGTCGATTATATTCATTGGCGAGTGGACCCCGAGATGCTCCGTCCGCAACGTTGGATCGCTCATTCACAAGATCGACGCGTCGCGAACGCCGACGTCGGACATCAGTGCCCTGTTGCACCTCACCGATCTTGTCGACCTGGACCTGTCCCACAGCCACGTCTCGGGCAGCGTCGATGTCGCCAAGTTGTCGAGC…	hypothetical protein PBRA_007838 [Plasmodiophora brassicae]	Plasmodiophora brassicae	0	CEP00104.1
Pb4_109174	ATGCTGTTCAGCTGTTCGAGGGTGCTGCTCCTGGCCTGTGCCATCGCCGGCGCTCACGCCGTGCACATGACGTTCGACCCGAGCGATGATGTCAAGCAGTACTTGTCGACGGGCGGCGCCCGCCTCACCAGCGTCCACGTGCAGACGGATTCCCATCTCGATGACGTCGTCAGCTTCCTGGTCTCCAGCCAGGCCTCGCGCCCTGCACTGAAAGCAATCAAGGCATCCGGCCCTCGCATCACGCGCCTGCCGGTGCAGATCTCGCTCGTCGAGTCGCTCGAGTCGCTCGACGTGTCCAACTCGGGTATCAGGGAACTGCCGTACGAGATCGGGCGCCTGAAGTCGCTGAGGCTACTTGACGTGTCCAACACTGGCATTACGAAATTGCCACCCGTGTTT…	hypothetical protein PBRA_004578 [Plasmodiophora brassicae]	Plasmodiophora brassicae	0	CEO95865.1
Pb4_104351	ATGTCGCTGTTTCTGTCCTTCGTCCTATGTCTGTTGTGGTTGTCATCATCGACCAGCGTCGGTTATGACGGTGACGACAACAACCCAGCAAAACAGGAATTGGTGTTGGAGGGTAACAGTATCAAATATGTCACGAGCGAGATGTTCATTGGATTCGAGAATGGGACTCGTCTCGTTTTGGATGATAATCATATCAAGTCAATAGAGCCGGGAGCGTTCGAAAAACTATCGCAGCTCTACGAACTATCGTTAGGTTTCAACGATCTTGAGTCGATCAAGCGAGATGTGTTTAACGGGTTGTCATTACTGCGCACACTGAATATCGAAAAGAACGTGATCAGCGTTATTGAAGAAGGAGCTTTCGACGGGATGTCATCGTTGCTTCACCTGGACTTATCC…	unnamed protein product [Plasmodiophora brassicae]	Plasmodiophora brassicae	0	SPQ99816.1
Pb4_105254	ATGGCGTGGATGTCGCTGTCTCGTCTCCCCAACATGTTGCCCTGCCTGCTGTGGGTGTCGCTGGTGTTCGGGATCAGTACTGTGCGTGCCGCCGATGAATCCGTGGACGCAGTTGGATACCTGGATATCATAGACATGAGTGGAGGCAACATTTCGGCGATTTCTAGACGAATGCTCATCGGGTTCATGAACGCGATCAAAATTGATTTAAGTAACAACCAGATCACGTTCATTGAAACAGGCGCTTTCGATGGCCTACCCCTTCTTCATCATCTATGGCTGGCTTTCAATCATATCCACGTGGTCGAGAAGGGCGTCTTCGACGGGAAGCCTACCCTCACTGCCCTAGAGCTGGGTCACAACGATATCACCTTGATTGAACGTGGAGCCTTCGATGGG…	hypothetical protein PBRA_009147 [Plasmodiophora brassicae]	Plasmodiophora brassicae	0	CEP02563.1
Pb4_105969	ATGCCTGCCAGCAGCTTGGCCGTCCTGCTTGCGGTCTGCGCCATCGTCAGTGCCCTGGCCGTGCACAAAGCGTTCGATCGGGGCGACGACGTCCAGCAGTACCTGTCGGCACACGGTGGCGCCGTCCGCCTGACCAGCGTCCGCGTCAGGACCCAGTCGCAGCTGGACGACCTGATCGGCGTCCTATGCGCCAATCAGTCGTCGTGCCCTGCCCTGACATCGATCGAGGCGTCCGGCCCGGGCATCACTCGACTGTGCTACACGATCGGGCGTTTGACATTTCTAACGTCGCTGGACCTTTCCAACACGCTTATCACTGAACTGCCCGCCCAGATCGGGCACCTCGCCGCTCTGCGACGCCTCGACCTCTCCAACACGCTCATCTGCGACCTGCCGGTT…	hypothetical protein PBRA_000626 [Plasmodiophora brassicae]	Plasmodiophora brassicae	0	CEO97281.1
Pb4_107333	ATGTCGCTGCTTCTTCCTATCGTTCTCATCCTGCTGTGGTCATCAGCACCACCCAGCGCTGGCCATGACGGTGACGCCGGCGGGTCTGCAGTACCTAACGAACTGGTGCTGCGCAAGGGTATTAGATTCGTTACGCGCGAGATGTTCGCCGAATTCGCGAACGTGACCGTCGTGGCGTTGGATAGCAATCAGATCGAGTCGATAAGGCCGGGCTCGTTCGACGATCTGTCACAGCTGTCCAAACTATCGTTGACGTTCAACAGTATCGAGTCGATCCAGCTCGGCGTATTCAACGGGGTGTCATCGCTGCGCTCACTTGACCTGGGCAGGAATCTGATCGTCGATATTGAAGAAGGGGCATTCAGTGGAATGGCATCGCTGGCGGACTTAGGGTTGGCT…	hypothetical protein PBRA_006840 [Plasmodiophora brassicae]	Plasmodiophora brassicae	0	CEO98726.1
Pb4_107980	ATGCTGTCTGGTATCGCCCTACCTGACGTTCGTGTGGCGTGCTGGTGTGCGTTCCTGCTGTTCTCTCTGGTAGGTTTATCGGCACCCCCAAACGACGACGTGCATTTCGTGTTGGACAATGGCGAGGTCGTTACCGCGAGGCGGTCCCTCGCCTTGGACCAGTCAGAAGTCGTGCGCAACTTTTTCGACTCGGGCGATGCCGGTCACGATGGAATATTCCCACTCAAACATACCAATATCGAGCAGGTTCTCCTGGTGAAAACGTTTGTGGAACATGGAGGCCTGACGTCCAATGGACTCAGTCTTCGGGCATTGTTCCAAACCCTGATACTATCCGACTTTCTCAACATGCAGTCCATGTCAGATTCGATTGCCGAACGCATCAGCAGAGCCATTGAG…	unnamed protein product [Plasmodiophora brassicae]	Plasmodiophora brassicae	0	SPQ99295.1
Pb4_108437	CTGCTGTGCCTGCTGCCGTCGCTCGGTATCGTTCTTGTTGCAGTGGCGCGTGATGCACGCGATGTGATCAACGATCGTTTGGACATGGATGCTCGCACTGCACTAACTGAACTGCGTCTGTCAGATAGCAATATCACTTCCATCTCCAGTCAGGCATTCATAGAGTTCCCAAATCTGGAATGGCTCGAACTGGCCAATAATCGGATCGACACGATAGCGCATGATGCTTTCCATGGCCTGTCATGGCTGGAGTTGGTGGAGTTGCAGCTCAATCGCCTGACGGTTATTGAAAAGGGGGTCTTCGCCGGGCTGCCCAAGCTTCATTTGCTGTTCTTGAACTCGAACCAGATCCAGCGCGTCGAACCCGGTGCCTTCGACGGGTTGTCCTCGCTGGCCACT…	hypothetical protein PBRA_006875 [Plasmodiophora brassicae]	Plasmodiophora brassicae	9e-127	CEO98761.1
Pb4_110334	ATGTTTCACCGAGTCACATTGGCAATTGCGATGGGCCTCGCAATTCGGGCGCAGGCCAACATTTGCACCTGGTATAATGTCGGGTGTTCGGGCTCCAGCACTGTCGTGTTGGGAAACTGGTCGATGCCCAGCGGTCACATTGACGCCACCTGGTTCTCCGGTTCGAATATGACCCCAGGACAGTATACATCATTGCTGCTGAACAACCTTCAGATCACCGGCATTGCAGCAGACACTTTCCGTGCCATGACCAACCTGCTAGAACTGGACCTGTCTGACAACCTGCTGTCCCAGATACAGCCAGGCACATTCGACAACTTATCAAAGCTTCAGCGACTGAACTTGCAGCGCAACAAGGTCACGTTGATGCCGTCAGGGATCCTGGATGCACTGATATCA…	hypothetical protein PBRA_001156 [Plasmodiophora brassicae]	Plasmodiophora brassicae	2e-145	CEO99250.1
Pb4_110385	ATGAAGTGCTCCGAAGTCATTGTGGTCGTGACGGCCGCCGCTGTCCTTATCGTCGCCAGAGCCTCAAGCGAACCGCCCATCGTCAGACAGCCTACCGAGCAAGGCGACGCCCCGTCGCAACCACCTGAGCCCATTGCCGGTGACGGCCTGCAGGTTCTGCATGCAGGCGCAACCACCAACAGCGACGACTCCATGCTCCCCAACCTACCGGATGATATCATCCGCAACATTGTTCATTACGGAGGCAAGCAGGACAATCTCAGGATGCGCGCTACCAGCCCAGCGTGGAATGAGGTAGCGCTCGGCCTGCTTGGCATCGACAACCTGTGCCGAGATTTCGTTCAAAGACGTCATCTTAAGGCTGCCAGTCATCCGCGCTGTCGCGCTGTCGTCAACGAC…	unnamed protein product [Plasmodiophora brassicae]	Plasmodiophora brassicae	0	SPQ97021.1
Pb4_110742	ATGCCGCTGCGTCGGCTGCCGATGCTCCTGTTCGGCCTGCTACTGTGGCCTGTGCCGTCCCAGGCCGGTGCCGGCGCTGGCACAGAAATCAAGTCGGGGATCTCGGGGCGATCCCGGCTGGACCTGAGCGGTGGCAACGTCTCGGTGCTGACGAGTCAGGTGCTCCTCGGATTCGGCGACATCGTCGAAATCGATCTGGAGTCGAACACGATCGAATCGATTGAGGTGGGCGCCTTCGAGGGCGTGCCCAGGCTGCAGAGACTGTGCGTGTGCAACAATCGCATCCATGTTGTCGAGAAGGGGTCGTTCGACGGGGTGCCCTCCCTCACTGATCTAGGCCTATGCCACAATCAGATCTGGATGATTGAAAGCGATTCTCTGTCTGGGTTGACGTCTCTA…	unnamed protein product [Plasmodiophora brassicae]	Plasmodiophora brassicae	3e-169	SPR01739.1
Pb4_110767	ATGACGGACGCGGGTCGTCGTCCGTTGCTGGACGTGTGCGAGGCGCGGTGGCCTGAGTTCGCGGCGCACTGCAGGAAGGAGGTGCCGGGGGCGGATTCCTCATCGCGCGTTCGTTTCATATTGTCGCTGGCCGGGTTGTGCTCCGCGAACGACCAGACCGCACTGGACGTTCTCGAGCGTCGCGTTCAGGAGCATGTTGACGTGCTGCAACGGCGCCCTGATCGCGATATCGCCGACGATCTGCGTGTTCTGTCGTCTGCGTGCGATCGGCATTACAAGGCGCTGACGGGCTGTCACCTATCGTTCCCGCACGACGTTGCGGCAGCGGCACGTCCGCCCTCGTCGGCCGCTCCAGCAGGCGACGATCTGGACCGAATGCGCGAATCTGTACGCAAGCTG…	unnamed protein product [Plasmodiophora brassicae]	Plasmodiophora brassicae	6e-180	SPR01724.1
Pb4_111957	ATGCTGTTTGACGCCCTGTCCTCCGATGTTCACGTTGTACGGCGCCGCTTGCTGCTGCTCCTTCCTCTCCTGTGTGGTCTACTGCCATCGTCACCAGCGACACCCTCTTACCGCTGGACACATTTTGGTGAACTAGACTGGAGTCATAAGAAGATCAGATCCCTTCCACAATGGACGACGTTTGACTGGGCCAACCAAGTGCAGATGCTCTCGCTGACAAGCAACCAGATCAGCACGATTACCGATGGGGCCTTCGCTGGCCTGGAATCGCTTAGTACACTCGTCCTAGATGGAAACCCGATCCGCAACATTGGGCATCGTGCTTTCTTCGGGCTACGGCTGCTGACGCTCTCGTTGAACGGAATCGGCATTCATACGATTGACGGTTCCATCTTCCAA…	unnamed protein product [Plasmodiophora brassicae]	Plasmodiophora brassicae	5e-136	SPQ96149.1
Pb4_112553	ATGTCGTTGCGGGTGTCAGTGCTGCTGATGCCCATTGTGCTGTGCGTGCTTCTGCCGCACGACGCCGTTGCCGACAGCGTCGACTGCTCCCCTGAGCTAGTCGATCTGCGTAGCAACGATCTCACACATCTCACCGCCGATATGTTCGCTCGGGTCACGAACGCGGCCCTCTTATTCTTGCAGGACAACCGGGTCACGTCGATCGAAAGGGGCGCGTTCCACGCCCTGTCGAGGCTGGCCGTCCTGTCGTTGGCTGGCAACGCTATCGGGTCCATCAAACAGGGCGTGTTTGACGGAATGTCGTCGTTGACCTACTTATCGCTGGAACGCAACCGCGTCACATTCGTTCAGAGCGGGGCCTTCAATGGGACGTCATCGCTCACTGAGCTACACTTGTCA…	hypothetical protein PBRA_008149 [Plasmodiophora brassicae]	Plasmodiophora brassicae	0	CEP00837.1
Pb4_112884	ATGGCGTTCTGGATTGGAGTGATCGCGGTATCACTCACATTTGGCCAGGGATGTTCGCCCAATATCATACTCAACCTGGCAAGCAATCAGATATCATGTCTAGAGGCCGGTGCCTTCGAAGGACCATACACGTTGATGAGGCTTGACCTGTCTCATAATTGTCTGGTGTCCATCGAGCGAGGAACGTTCCAAGGTTTACGTTCACTGCGCCACCTAGTGTTGAACCATAATGCCATCCAGCGCATTGCGGAATCGGCGTTCGAGGGTTTGTCCCAGCTTGAGATGCTGAAGCTGATCGACAGTGAAATCGGATCAATCGCCAGGGGCATGTTTGCAGGCTTGACGTCGTTGCGTCATCTAGTTCTGAGCAACAATCGTATTACGCTCATCATTCAACAG…	hypothetical protein PBRA_003488 [Plasmodiophora brassicae]	Plasmodiophora brassicae	2e-136	CEP03881.1
Pb4_110796	CTGGTCTGCGCGGCCGGTGCGGCCGGCGCGTTGCTCCTGCTGTGGTATACGCTCGATGCGGCGCAGAAGGCGAGTCGCCTGGCGGCCTTCGTGTCGCATCGTACGGCGCCGGCGTGGCCGGTCCTGAAGGCGGTCCGGCGCCTGTCGCGGTCGGTCGCGGACGCGTACCAGGTCGCCGAGCTCGGGCGCGTCCCGCGGTTCTCAGTCGACACGTCCGCCTGGTGGGTCTGCGAACCCGTGGAGGTGCTCGACCCGACCGTGTGGCCGACGACGATGGCCCCGGCCGAGGTCGATCGCGCCCGATCGCAATGGCAAACGTTCCTGGCGCACGTGCCGGCCACGCCGCCGCCCGCGCTCCTCGACCAGCGCCGTGGCATCGTGCTGGCGGGCGGCACGCTG…	hypothetical protein PBRA_009524 [Plasmodiophora brassicae]	Plasmodiophora brassicae	0	CEP03944.1
Pb4_110850	ATGACGATGATGATGATGATGACGATGGTGGTGGTGGGCAGCACCCTGATCTGGATCGTGGGCGCGGGCGTTAACCTGTGTCCAGTCGTCGGCGATGCGGCGCGCGGGGGCGCGGCGGACGACGTGCCGATCAGCGCGTCGCTGTATGGGCCGGAGCGCCTGGCCTTCGTCCTGTCCAGGGTGGTGTCGCTGCCGCGTCGACCGATCCGGCCCGACGACCTGGCCCCGTACGACCAGCTGCATTACGAGGGCACGCGCCGCCTGCTGGCGTTCCTGCGCGACGCCCAGGCGGCGTTCGGCGGCGATGCGGCCAGCGCCCGCGTGCGCGTCCTGGATATCGGCGCGGGCATCGGCGGCCCGGCGCGCGCCATCAGCGGGCACCTCGGGTCGACCGGCGCG…	unnamed protein product [Plasmodiophora brassicae]	Plasmodiophora brassicae	0	SPR01544.1
Pb4_102312	ATGCCGCTGCCATGGCTGTTTCCATTGCTGCTGTCGATGTACGTCCCGGAGCCTGCCGCAGCCATGGCTGGAGTCGTGATGGCTGGGGACGGGGAGTACAACGCCGCGTCTAGCGGCCAAGCGCACTCGTTGATGCTGATGCTGCCGGAGATCTTGGACGATGTGCGCAGTCGACGGGGCCCGGTCACGATCGCCGACTACGGCTGTTCACAAGGCCGGACATCCCTGACCATCTTCGAGAGCATTCTACACGCCTGTCCTGGTCAAAGCTTCACAATGTTCCTGATCGACCAACCTGGGAACGACTGGGCCACGACTCGCCAGATGTTTTCCAATTGGCCTGTGGAGCCATCAACTTCTACGTGCTTCACGTCTCGTCACGACATCGAGGCAGCCCTG…	benzoic acid/salicylic acid methyltransferase [Plasmodiophora brassicae]	Plasmodiophora brassicae	0	AFK13134.1
Pb4_111854	ATGGCGTCGCTGCTGGCCGTGGCGACGGGCACGGCGCTCGTCGAGTCCGCCGTACTGTACCCGTTGGATTTCTGCACGACGCGCATGCAGGTGCGACCCGATTACGTCGTGCCGCGAGGCCCATGGCGGTTGCTGCGATCGGCGCCGGTGAGGCGGCGCTGTTTCCGAGGGGTGCTGCCGCACCTGGCAGCGGTGACCGCCGTGCAGGTGCCCCGGTACCTCGTCGCGACGACGTCGTCGGCCGTCCCGGTGGACGATACCGCCCGGCTTGCCCTGCAAGGGGCGCTGGCTGGCGCCGCCGAAGCCATCGTCATCACGCCGCTGGATGCGTTCAAGATCCCGATGCAAGTCGGCGGCCCTGGTCTATCTGCGAACGATATCTACGCGACGGCGACGAGG…	hypothetical protein PBRA_000357 [Plasmodiophora brassicae]	Plasmodiophora brassicae	2e-163	CEO94571.1
Pb4_107381	ATGAAGGCTGGCGGCACCATCGCGGTCGTGACGTTGTCCGCCATCGCTGCCGTTATCGCCGGTACTGTTCGTCAACCGCAGGCGGCCGGGCAGGAGGACGGTCTGCGACGTCCTGCCCAGCAGCTAGTCGCCTCGCCGCCCCAGCTGCCTGTACCTGCTGTTTGTATTGACGAACGGCATTGGCGCCGCCTCGGCTCGGACTGGGTCCACAACACGGAAGGGTTTACATACGGCGGCGATGTCATCCAGCAGTGGAACGGCGCCGCCCAGGTCAAGGTCCCGCATGGGTGTGGGCGGTTCACCGTTCCAGGTCAACGGACGTACTCGGGGCAGTGGCATAACGGCAGGCGTCATGGGGAAGGCCGGTATCTGACAACCGACGGGTCGTACAGCTATCGT…	hypothetical protein PBRA_006815 [Plasmodiophora brassicae]	Plasmodiophora brassicae	0	CEO98701.1
Pb4_108272	ATGGATCGCTGCGAGAAGCCCAGGTGCATGACTGCGGCCATGATGCTGGCCGGCCTTGCTGTTGCCATTGTCGGTGCGGCAGGCCAGCCGCCAGGCGCCAGCCGTGAATCGTCTTCCCCCGATGAGGCAGCCCCGCCCGAACGGGGTCTGCCTGCCGTTGTCATTGACGAGCAGCAATGGCATCGGGCGAAGGCAAACCACTGGGTCCACAAGACCGACGGCTCCACGTACACTGGCGATGCGATTCAAAACCCGAATGGCGACGGCATGGTCCCCCATGGTCACGGACGACACGTTGTTGCGGACGAGGCGGCTTACACGGGACAATGGTATCAGGGTCTCCCACATGGCGAAGGTCACACGTCCTCGATCGACGGATTGATGAGCTACCAGGGCAAG…	hypothetical protein PBRA_007771 [Plasmodiophora brassicae]	Plasmodiophora brassicae	7e-165	CEP00037.1
Pb4_108273	ATGAAGCCCGGCCGCCGCAACATGCTCGCAGTCGTCATGGTTGCCGTCGTCGCTGTCGCCGTCAATGCTGCGGGTCGCCGACCGCCGCCAGACAGGCCGGCACGACCCGCTGCCGACGTCGTGATCCCGACACCACGGCCCCGACCCGCGCTGACCATCGACGACCAGCACTGGCGACGCGCCGGCGCAGGCTGGGTGCACAAGACCCGGGGCTGGACGTACCGCGGCGATGTCGTCCAGCATGGCGCCGGCGTCGTCGTTCCACAGGGACGCGGACGGGTCAGCGATCCCGGCAACGCGACGTACGTCGGACAGTGGCAGAACGGCAGGCGTCACGGCGAAGGCGAATACCTCGCCACCGACGGGTCGTACGCCTATCGGGGCCGGTTCAGGCACGAC…	hypothetical protein PBRA_006815 [Plasmodiophora brassicae]	Plasmodiophora brassicae	3e-70	CEO98701.1
Pb4_108279	ATGGGCGTCGATCAGCTCATGCTTGCATTCGCGGCAGTCGCTGCGGCCAGCGTCATCGTCAGTGCGGTACCCGTCCCGCCGCAATCTGCCCCGGTTGTTATTGATAAGCAGCTGTGGACACATGTGGAGGGAACAGACCAATGGACTCACAACACTGACGGGCACGTCTACGCTGGCGCTGTTGTTGACATTGACGACCAGAAGCAGCTTCCGCACGGATATGGACGGTACAGCTGTAAAGACGTTGCAACGAATACGGGGCAGTGGGCGGACGGTTGCCTGAACGGGGAAGGCGAGGTTATGGCAGCCGACGGGTCGTTTAGTTTTCGGGGCAGGTTCAAACATGGATTGCGTGCCGGGTTTGGCGTTTACAGTCATGAGGACGGGTGGCGATACGAA…	hypothetical protein PBRA_007764 [Plasmodiophora brassicae]	Plasmodiophora brassicae	5e-159	CEP00030.1
Pb4_100074	ATGCGGGGACGGCTGTCGTGTGTCGCGGCGGCCCAGTGGACGGGCTGGTTGCCGGTGGGCATTCCGGCGGCCCAGTTCTGGTGTCTGGGCACGTTCACAAATGGGCAGGCGTTCGGGTGGCGCCAGTCGGCGTCGCCGCCTGATGACGTCTTCACCGGCGTTCTCAACGGTCGTGTCATCCAGGTCGCTCAGAGCGCCGCCGTTATCGACGACGCCCGATTCCGCATTGCATTGTTAGAAGGCGAATGTTGTGAAGAGTCCACATCCACTGCTCGGCGTGTCCTGCATGACTTTCTTCGCGCCTCTGTCGACGTTGGATCGCTGTTCCGTGTCTGGTCGGGGGCCGATGCCCGCTTGGAACGCCTCCCTGCACGATTCTCTGGCATTCGTTTGCTGCGA…	hypothetical protein PBRA_003806 [Plasmodiophora brassicae]	Plasmodiophora brassicae	0	CEO94993.1
Pb4_109192	ATGTCGCTGGGTCGTCTCATCGCTCAGCTGCTCGTCGTCGGCACCAGCGTCGTCAGCAAAGCATTCGTGCAGGCATATCAGCAGGCCGTATTAAATGCCGGCAAGCACGGTGGAGCGAAAGCGTCGGCGGCCAGCCTATCCCAAGCATTGTCCAGGAAAATCCACATCGATGAAGCACGAAAGATCCTGAATGTGTCCCCGTCTGTAACGAAAGAGCAACTGGAGGAGTCATACAAACGTCTGTTCGAGGTGAACGACGTCAACAAGGGCGGGTCGTTCTACCTGCAGTCGAAAATCTACAGAGCACGCGAATGTATTGACAAGCAGATGGCGTTGGATGCCGCCAAGCTGGCTGATAAAGCACCCCCATCGTCCCCGTAG	hypothetical protein PBRA_004565 [Plasmodiophora brassicae]	Plasmodiophora brassicae	1e-56	CEO95852.1
Pb4_104675	ATGGCGGCGGCGACGGTAATGCTGGTGATGGCGCTTGCGGCGATCATGGCCCCCGTTCAAGGTGACGACTGCACCGCATCGGTGAACGAAGGCAGGGACGAGGCTCGGTACTGGCAAGCCCAGCTGGGCGTCGCTGCCGTTCGTCAAGACCCGGTTCAGGTCGCTCGCGATCTCGCCATCGTCAACGGCATGTTCTTCGACATCGCCAACGTCCTATCCGGGAACCCGCATCCGCCCGCGTTCACCACCCCGACCGTCCCACCGTCCTCCTCATGCCTGCACGTCAACCTCACGCTCCTCATCGCCCTCTCCAACCTGCAGAACCTGCTCACCAGCAACAACTTCCCGACCCTGATCCAGAACCGTCTCGGCAACTTCCCGCCCAACTACGCCGACGTC…	unnamed protein product [Plasmodiophora brassicae]	Plasmodiophora brassicae	0	SPQ99572.1
Pb4_100901	ATGTTCATCGGCGTCCACGTTGCGGTTCTTATTGCCGCCACACGGTTCATCGTTGGCCATGGGTACCGGGCGACGCCATGGGGCGAATACAAGGCTAGGCAAGGAAAGGAATACTCGGCCGGGTCGCAGGAGCTCTATCGATACCGGCTCTGGAGCAAACGAGTCTCCTATGTCAATCAGCACAACGCGAAGAATTCGACGTGGAAGCTGGCGGTCAACCGGTTCGCCGACCTGACGGACAAGGAGATTCGCTCCTACATGGGGATCACCCTGCCCAGCACTCGCGACAAGAACTGGGATGCATTGCAGGCACACACACGCACAGCACAAGTCGAAGCCGATGCGATACGGAAGACGTCGTTCCTGGACTGGACCACAGTCCCAGGTGTCGTCAGCCCC…	hypothetical protein PBRA_003906 [Plasmodiophora brassicae]	Plasmodiophora brassicae	0	CEO95140.1
Pb4_102357	ATGGCGAAACATCTTCTGCTCGTTGCCGTCGTGGCGCTTGTTCCATTTGTTTCCATTGCTGCCGAGCAACTGTTTGGCGAAGCCGCTGAAGCGGCGCGCCGGGCGCGCGCTGGCGTCGCCACGCCTGCGGATCGGTTCGAGGCGTTCAAGCACGACTACAACAAGGTGTACAACGACGAAGAGCACGAGCAGCGGTTTGCGATTTTTCAGGCGAACCTGAACCGGATCGAGAAGCACAACGAAAGGTACCGCAACGGCCAGGTGTCGTTCTTCCTGGACGTCAACCAGTTCGCCGACATGACCGAGAAGGAGTTCCGGGCGTGGCGCGGCGGCGGGTACAAGAAACTCGGCCAGCACAAGGCCGACTTCGTGCACAAGGCCAGCCCGCACGTTGCCCTT…	hypothetical protein PBRA_000482 [Plasmodiophora brassicae]	Plasmodiophora brassicae	0	CEO94696.1
Pb4_112753	ATGATACCTGTCGTCCTTGCCTGCGTCGCAGTAGGGTGCTGTGCAGCGGGGACCTCGCTGTACCCACGTGTGCTCGTGTCTGACGACCCGATCCTGGCCGCGTTCGAGGAATGGCGCGTTCAGCATGACAAGTCGTACCGTTCGTTCGATGAGTACGCGCGCCGATTCGAGGTCTTTGTCGACAACCTCGTGTTCATCGACAGGCACAACAGTCGAGAGGGACGGACCTGGACTCTGAAAGCCAACCGTTTCGCCGATATGACCTGGCATGAGTTTCGACACAGGTTCGGTCTCGGCAAACCAGCTGGAAGTCGGACGCCTGTTTTCCCGTACGAGACAGTGGACTTTTCGCACCACGTAACCGTTCCTGATGAGTGGGATTGGGCAACGAAAGGTGCT…	hypothetical protein PBRA_008799 [Plasmodiophora brassicae]	Plasmodiophora brassicae	0	CEP01856.1
Pb4_105167	ATGACGTTATGTATTACCTTGGTCGTCCTCGTCGTCTGGTTGGCATCCGGGCCCGTATCCTCCGACACCGATCGACCCATCGTCGGAATCCTGTCGTTGCCACTCGAGGGCGATCGCCATGAGCGCGGGTCGTATATCGCGGCGAGCTACGTGAAGTTCGTCGAGGCTGGTGGCGCGCGTGCCGTCCCGATCGATTTCGATATCGCGCACGATGACCTGTTGGAATTGCTGTCGCACCTCAGCGGGGTGCTGCTGACTGGTGGTGGCGCCGATCTGGACCCCCATAAACGCGTATCCCATTCCATCGTCACCATCGTCGACTATGTCCTGAATGAGAACGCCAATGGGCGAGCCCTGCCCTTGTTCGGCATATGCCTCGGGTTCGAAGCCATCGCTGCC…	hypothetical protein PBRA_001390 [Plasmodiophora brassicae]	Plasmodiophora brassicae	0	CEO99484.1
Pb4_108166	ATGGCAGCGGTGTCGGCTGCCGCTGCCAGTGCCGCTGTCTTTCTTCTAGCGACCATTGCTGGGACGTCGACACCACCGTCGTTCTACCGGTCGACAGAGGCGATCCATACGTTGCTGAAGAGGGCGGAAGCGGAGCACCCGGGTCGCTTGCGGGTCGAGACTCATCGCCTGCGGCAGACCAGGGACCTGTTCGACTATGTCGACGTCGCCTGCATCGCCGCTCGCCAGCAGCCGGCACGCTTGAAAGCGCTCGTTGTATGCGGCGAGCACGGCCGCGAATTAATCACTGCAGAGATCGGTCTCCACCTCATCGGTCACGAGCACTTGCGGCCGCCCGTCGCCCGCGTGCGGGATCTGGTGGCACGATGGCGACCCGACCTGTACATCAACGTGCACAGC…	Select seq gb|MBC9848945.1| hypothetical protein [Adiantum capillus-veneris]	Adiantum capillus-veneris	5e-22	MBC9848945.1
Pb4_104691	ATGCGGGCGCTGCTGGCCTGTTGTTGCCTCGCCGTTATCACGTGCTGTCTGGTTCGATCGCAGGCCGGTTGTGAGGGTGGCCGTCGCCCTGTCATTGTTGTCGGTCTCGACGGCCTGGGTAGCGAGTACCTCACCGACCACGCCATGCTTACGTACGCCCCGAATCTTGCTGGCCTATTCGCCAATGGGGCATCGACCGTCGATGCGGAGACGTTCATTCCTGTGCTATCCTTGCCCAACTGGGCGGCGCTTCTGTTGGGGACGTCGCCCTCAGTGACCGGCATCGTCGACAACGACTTTGGAGATTCGGCGGCCGTTGTGGCACGATGCACGACGCTTCTAGACGCAATCGAGCGAAGGAACGGGATGACAACCTCCATGTACCTGAATTGGGCGCCG…	secrectory protein [Plasmodiophora brassicae]	Plasmodiophora brassicae	0	QGW67314.1
Pb4_104906	ATGACATGGCACTGCTGGACGGCGCTGGCCGTCCTGGTCGTGTTCGCTGCCGGCGTCGACGGTATGAAGGGAAGGAAACGTCCGCCGGCACTGCTGACTGTGCAGGCACCGACCGGCGTGCCGCGGTCGCATTTAGATAGGGTGGTGATGTTCGAGTCCCAACGCAGCGATGACCGCGTCACCGAGATCGAGCATCGCAGTCGGACATCGCCGGTGAGCCCGTCGTGCTATAACCACACGTTTGTCGCGTCCCCGCTTCCCGGGACGCGTTCCTCGACGGCCTATATTCTCGCGCATGCCGACGACATCGAGCGGCGGCCTGCATTCGTACTGAAGAAGGCGGGCGCCGAGTATAACGATCTGAAGCGCGGGATTCGCGCTGGGGATACCGTATTGAAG…	hypothetical protein PBRA_001190 [Plasmodiophora brassicae]	Plasmodiophora brassicae	0	CEO99284.1
Pb4_101703	ATGGCGACGTTCCTACTGGCAGGCCTGTTGGCGGTTGCGGCGTGGGCCCCGCTCTGCCGGGGTGCTCCGAACGCTACGGCATGCGGATGGATATGGGCCGACTGGGTTGACTCTGTCGAAGACATCGAACGATCACGCTGGCCTGAACCCGACGTCGCTGGGATCGCTGGGAGCTGGGCAGACTCCGTCAGCGAGGATGAAGGGTCGAGGAGCCCCGAGCAGAGCAGCAGGCCCACCGAAAGACTAAACTACGCCGATCTGGACGACTACGGGTCTGTCAACGCGCTTCCGCCCATCCCTTTGCGGCGATACCCCAGGTGGGGGGAAGAATCCAGCCCGACAGCACCCAGCAGCGGGGACGACAGTGTTCAAGAGAGTGAGGATGAGTCGGCTGTGGAT…	hypothetical protein PBRA_004605 [Plasmodiophora brassicae]	Plasmodiophora brassicae	0	CEO95915.1
Pb4_101704	ATGATGCTGTACGCAGGCATGCTGGCCAGCCTGATGGCGATAGCCTCGGCAACCGTCACGACCGACAGGAACTGCACGACGGGAGCCGTCGATGAACGGCGATGGATTGACGTTTGGCACGGTGTTCAAGGACGCCGCCTGGCGGACTCTGCTAGCGGCGTCAAAGGACATGTACCTGACCACCACATCAGGAGCGAAGGTATCGCCAGAGCGGATGAGCTGCCCAGCAGCATCGCTGTAGCGGATCTGTCAGTTGTACCGGACGTAGAAGGGGACAACCCGGAGCAGGGTGACAAGTGGGAGGTCTATCTACGATATCTGCTGCTGCGCGACAGGTACCAGATCACCGGCCTGCTTGGGAATGGAGGATACGGACGTATCTACCAAGCAATTAATCTT…	hypothetical protein PBRA_004605 [Plasmodiophora brassicae]	Plasmodiophora brassicae	2e-74	CEO95915.1
Pb4_103612	ATGGCGACGTTTGCGGGGGCATGGCTGATCTTCTCGGTGGCCCTGGCGGCGTGCGCCAAGGCGTGGCTTCCGGGGAAGGTCGAGCACGACGCGCTAGCGAGGCGGAGTGTGTATCGCCTCGTGCATCCAGTCCGCATTCTGGGATCGGGCCACTGCGGGACCGTCTGTCTGGGAAAGCACTGGAAGACCGGGCAGCTGGGCGCCGTGAAATTCTTCACTCCACGATACCGTAGTCATATCTACGACGCTCCTGTCAAACGTCATCGGCTCAACGAGGACATACTGTGGAAGCGGGCGAAGAAGACGTTCCTCGCCGAGCACGCTGCAATGCAGGGCCTAGGCGCCGTGAACCACGAGAATGTCATCAAGATGCTCGGTAGTGTTGTCCAGGAGGGCGAC…	hypothetical protein PBRA_006664 [Plasmodiophora brassicae]	Plasmodiophora brassicae	0	CEO98550.1
Pb4_103627	ATGACGATGCCGTGGTTGACGATGGCGCTGGCGCTGGTTGCCTTGGCAGCCGGTACGCGTATCATGCAGGTCACCAATGACAACCTGCATCTTCTCCAGTTCCGAAACAACGACCCGTCGTTCTCCGATAGGAGCGCATCGTTCACGGACGACAATATTCATTTCGGTTCGAGCGATACGCTATCGGTGCCCAAGTTCGAGGACTCTGAGCTGCTGCCGGCTAAGCGCGAGCGTCCCAAGATCGTCCTCCCGAACGTCGTGCAGACGTCGTTCCTGCCGAGCCGTGCCCTGAACGTGTTCGACGAATCACGAGTGATCGCAATGTCGAAGTACACGTTGGTCAGCACTGTGAATCACCCTATCGATCGCGTAACCTACGTCATCAAGAGCGTCCTTCTC…	unnamed protein product [Plasmodiophora brassicae]	Plasmodiophora brassicae	0	SPQ95809.1
Pb4_104249	ATGGACCTAGGGCGTCGCGTCCTGCTACTGTCGTCCGCCGCGCTGTGCTCGCTGCTCTGGCTCACGTCGGGATCGCCCTCGCTGCAGGCTCTTCATATTGCCCGTCCCTCGCTTCGTATTGTGGCGCCCGTGTCCAATTACAAGCCGGAATCTTGCGGCGGGGACTCGCCCTGGGAGTACTACAGATGTGGAGATCTGATTGGGGTCGGTGGGTTCTCGAACGTGTTCCGCGCCGAGCATCGTCGGACGAAGCGGCAGGTCGCCGTGAAGGTGATGAATGCGACAATTAAGACCAAGCGGATTTTCGCGAACGAAATCGACGCGCTCCGTCGAATACGAGATCGTCACGACGTCCTCAAGCTGCACGACGCGTTCGCCAACAGACGGCACATGTATATT…	hypothetical protein PBRA_008280 [Plasmodiophora brassicae]	Plasmodiophora brassicae	0	CEP00968.1
Pb4_105685	ATGAATAAGATGGCATGCCTGCTGGAGGTCGTTATTATTGCTATTATGGCCACACTGATGGTCGAAGGCCAAGACGCGAGGTTATTGGAGCGGCACGACTCTGGATTTTCAGAAAGCACGATCGTCGCCCAGGTCGACGCATTCAGGCAGCGTTTCATGTCGGACGGCCTGAAAGAGATCGGGAACGGAGCGTTCGGGAAAGTCTTCAAGACGATCGACATGGTGACAGGCAAGCCTGCCATCGTCAAGATGACGGAAGTCACCGACGATGCGGCGAACGAGGTCGTCATCATGAAACACGTGCCCGACCACCAGAACATTATCGGGTTCCTGGACAGCGCGATTGACGTAAACGAGAAGTTCGGGATGCTAATTGCGATGGAGTACGCCCCGAACGGT…	hypothetical protein PBRA_006042 [Plasmodiophora brassicae]	Plasmodiophora brassicae	0	CEO97928.1
Pb4_105686	ATGAATGCGACAATGTACATGGCCGTGGCTGTTGCTGTGGCTGTTGTCGGTAACGTGGTCGCGGTCAAGAACGGGCAGTTAGGGGACATGAAGCGGCGTGACTCTGGATACGCAGACAGCACCAGCGTTGCCCAGGTCGATGCATTCAGGCAGCGTTTCATGTCGGACGGGCTGAAAGAGATCGGGAACGGGGCGTTCGGGAAAGTCTTCAAGACGATCGACATGGTGACAGGCAAGCCTGCCATCGTCAAGATGACGGAAGTCACCGACGATGCGGCGAATGAGGTCGTCATCATGAAACATGTGCCCGACCACCAGAACATTATCGGGTTCCTGGACAGCGCGATTGACGTGAACGAGAAGTTCGGGATGCTAATTGCGATGGAGTACGCCCCGAAC…	hypothetical protein PBRA_006041 [Plasmodiophora brassicae]	Plasmodiophora brassicae	0	CEO97927.1
Pb4_106010	ATGGTGGGTGCGTCCGCCTTCTCTGTCGTCGTCGTCGTCGTCGTCGCCGCCGTCGCGGCGCGCAGCACGCGAGCGTTCAGTGCGCTCGGTGGTCCTCGGGCGTACCAGGACAGCCTTGAACGACATTTGATGGAGTGGAGGGACCTGGCCCGGCAGTGCGAGAACGAGTTGGCTAGCGCGGTTGATGGCGCTATGGAATCGTCCATGGCAGCCAATGCCGCGCGAGACGAGGTCAAAGCGCTCCAGCGGCAGGTTATAGATGCGTCGCTCACAGTCACTGCTGCACGACGTGAAGTCGGCCTTCTCAAAGCTGAACTTGTTGCACTGCGAAGCCTCCTCGAGCAGAAGAGAGCGGCTGTCGCGTACTCTGCACCGGTTTTCCTGAGGGAGGTTAGCCGT…	hypothetical protein PBRA_000662 [Plasmodiophora brassicae]	Plasmodiophora brassicae	0	CEO97317.1
Pb4_106639	ATGGTGGTGTCCTGGGCGTTGGCCGTCGCTGCCACCGCGTTGGTGGTGGCGGAAGCGTTGACGTCCATGCACGAGTACAGGATGCTGCACTGTCTGCTGAAGCTTGTCAAGAAGCACGATGAAGAAATGCATACCTTTTGGACCGAATCGAATCTCCCTGATGCGTACGCGGATGACATCCTGGATACGATCCGGCCTGGAGACGTTCTCCATCATTACATCATCGAGAGGAAGTTGGGCGTCGGAAGTTTTGGGCATGTATACCAGGCGCAAGACACGCTGAGATGGAACCGGACCGTTGCGCTGAAGATCTACAAGAGTCGCAAGACCGAGGCACTCAAGGAATTCGACACGCTGAGGAAACTGCAGACACTCGATCCATCACATCTGCACCACATA…	hypothetical protein PBRA_007865 [Plasmodiophora brassicae]	Plasmodiophora brassicae	0	CEP00131.1
Pb4_106940	ATGCGGCGACATGCTGCCTTTCTCCTGCTCATCGTCGTCGTGTGCGCTGGGTGCACCCATGCAACGGGCCCGGCCAAGCGCCCGCTCCAACATGGATGGGCGAAGGTTGACACGAAACGGCACGCGGTTGCCGTTTCCGACGAGGAGGTTCCGACATCTCCTGCCGCGACGACTCCGCCGGTGAAACCCAAGCCTTTACAGATGCTGCAACGATACTTGCCGCGACGACGCAGATCTCGTGCTGAGAACAACACTGAAGTAGTTCCGTGCAGCGATGACGGTATCCGGCAACGCTCAAACTACGAGTGGGTTGCCAACATTGGCGCTGGGTCTTTCGGGCATGTATACATGGCAAGGGACCGTCGCAGCCAAGACCGACTTGTTGCTATCAAGAGACAA…	hypothetical protein PBRA_003551 [Plasmodiophora brassicae]	Plasmodiophora brassicae	0	CEO94738.1
Pb4_106941	ATGTGGCGATGCTGGTCCTTCTTCCTCCTTGCCATCATCATCGCCTATCCCGAAGCCGTCCATGCTGTGAACAGGAACAAGCGCGCACGCGAGGATGGATGTCTTGAGACGGTCGGCGCTAGTCAACGCGCGGTGGGTTCCGTACAGGTGGATCCGGCAACTCGACTTGTGACGACCCGCAAATCGAGACTGAAAAGTGTACAACTGTTGCCGCCCCGTGTACCAACCCGACGCCGATCCCTTGTGCGAAACAACACTGAAGGGCTCGTTCCACGAATCGCTTCCACCGACACGGGCATCCGAATTCTCTCGAACTATAAGCGTGTAGCCGACATTGGTTCCGGCAGCTTCGGACGCGTTCACGTGGCAAGCGACCTCCGCAACCATGGCCGGCTCGTT…	hypothetical protein PBRA_003550 [Plasmodiophora brassicae]	Plasmodiophora brassicae	0	CEO94737.1
Pb4_107555	ATGCATCTACGAGCAGCCATGTTCGTGCTCGTGCTTGCCGTGTTTGGGGTCGCTCAAGGCATGTTCCGGCAGCGGGCCGTACCGGTGGCGATGATGCCGGGACAGCGCTGCAGAGACGTCGTGCGCGACCATCCAGGACGGGAGCAACTCGAGGAGACGGAACCACTCCTGACGGCAAACGATTATTATCAGCACCTGCTACTGTCATCATGGGATCCCCCTGAGCATTCGGATCTCGACCGCGAACTTGCCAGCATCGATTTTGACGCGTTCGTCGAAGGCATCGTGGACAATGGTGCATCGAATACCTACGAACTGGACGTGATGCGGTCGCTGCATGCTCCTGCGTACCCAACCTGCTACACATTGCTGAAGCCCATCGGCAGAGGTGCATATGGG…	hypothetical protein PBRA_005364 [Plasmodiophora brassicae]	Plasmodiophora brassicae	0	CEO96760.1
Pb4_108714	ATGAGGGCGGCCGTGCTGTTGCTGCTGACGTACCTCGCCTGGCACTGGGCAAGCGGCCGGGACGTCCCACACAGGCAGGTGCCGTCGATCGGCGGCAGTTACGTTCTGGGGGCGCAGTTAGGATCCGGCGGATTCGGTGTCGTGTACAAAGGCGTGCGGAAGGAGACCCACGACACGGTTGCCATCAAGGTGATCCAGAAACAGCGACCCGGCAGCAACGAAGAACACCACCTGCGGCAGGTGCAGAACGAGATCGCCGTGATGACGTATCTCGACCATCCCAACGTCGTCCAGCTGTTTGAGGTGCTGGAAACCGACGACGCTTTCCACCTCATCATGGAATACGTTGAAGGCGGCGACCTATCCCGTCGCATCCGCCGCAGCGAAACAGGCAAACTC…	hypothetical protein PBRA_004311 [Plasmodiophora brassicae]	Plasmodiophora brassicae	0	CEO95585.1
Pb4_109775	ATGGGCTTTCGGCATACGCTTGTCACAGTTATCGTCATCGTCGGGCACCTGGCGTCAGGACGCCCCGAAAGCGATGCCAATGGTGATCGGTTTCGCTCCTACCAACGACAGTTTCTTCGCGGGTTCGCCGACGTCGAGCGCCTCCAGGTCGACCCAATCATCGACGACGCGCTGACACACCTTCATCGCAACTGGTTGCACCATCGCCCACCACCGCGTGTCTTTCGAATATCGTTCGGCATACCTGTGTCGTTCATTCAACGGTCTCGCGTACGGTTCAACCCGACGCGGGACCGCCCGATCGGGGTTGGCTCCTTCGGGACCGTATACAAAGCGTCACTCGATGGCGTCGTCCCGGTCGCCGTCAAGTTCTTCAACAACCACACCGCGATGGCTGAC…	unnamed protein product [Plasmodiophora brassicae]	Plasmodiophora brassicae	0	SPR01079.1
Pb4_110235	ATGTCGGCTTGGATCGTCGTTGCCATCGTCGTGCTTCACGTCACCGTGCTGGGCGCGCCTGCTGCACACCGAGATCAGAACAGCACCAGTGTGCCTCGATGTGTTGCACAGTGTGACGACGACAACTCGCATGCTGCCATTCTGGGTGATATTCTCGACGAAGTATCGTACTGTGATGGCGGGTTCTCCACCGGTCCTCTTCGGCCACATGTTGACTGGGTCAGCGCGAAGTGCATTCGTTGGCGCCGTAACGACGACGGCAAACGTGTTCTTGTCGGTCAAGGGTCATTTGGCAAAGTCTACCTGGCTCGATTCGGTGCTGACGATGTCGCCGTTAAGAAGTTCAAGGAGCAGCATTCGTGTCGCCACGAACTAGAAGCCAGTATCGCGTGTAAAGAT…	unnamed protein product [Plasmodiophora brassicae]	Plasmodiophora brassicae	0	SPQ97177.1
Pb4_110244	ATGCCGTCCCACCGCCAGTGCATCGTGCTTCGTGCGATCGTGTTCGTCGCCATTGCTTCTCTTGCCAGGAGCCGCCCCGAGCCTGCGTCTGGGTTCACGCAACCCGTTCAAGATGAATGTCAAAAGGAGGACTTCGAGGAGCTTGGCGTGATCGGGGTCGGGACGACCTGCGTTGTGTTCTTGGCGCGACGCCATTCAACGGGGAAGTTGGTCCCGAAAGCGACCATTCAGCAGAGCCCGTCGCTACCCCGTGAGTTGCCATTGCTGAAGTCGCTGCGAGGCATCCCTTTTGTCGTTCATTTCCACTGCTCCATCGATGACGCCCAATACCTGTATCTGGTCATGGAGTTCTGTCAAGGCGGAGAGCTGTTCGAGGTGATTGCTAACAAAGGCCGTCTA…	unnamed protein product [Plasmodiophora brassicae]	Plasmodiophora brassicae	0	SPQ97184.1
Pb4_110245	ATGCCGCCCCGCGGTCAGTACATCGTGCTCCGTGCGATCCTGTTCGCCGCCCTTGCTTGTCTTGTCAGGAGCCGCTTCCCGCGCCCTGCGCCTGGGTCCGCGTCACGTTCGGGCCTAGGCGAATGCCGCAAGGAGGACTTTATGGAAATCGGAGTGATAGGGACCGGAGAGACCGGCGTTGTGTTCTTGGCCCGGCACCCTGCCACGCAGGAGGTGTTCGCGGTCAAACGTGTCGGATGGTCGCTGATGCAGCCGTCCAACTCGGTAGCCAATGAGCCGCGGCTGCTGGAGTCGCTACAGGGCGTCCCGTTTGTCGTCAAGCTCTTCTGCACCATGTCCGACTCCGACAACGTATACCTGGTCATGGAGTTCTGTCAAGGCGGCGAAATGTTCGAGCGG…	hypothetical protein PBRA_001073 [Plasmodiophora brassicae]	Plasmodiophora brassicae	0	CEO99168.1
Pb4_111768	ATGGCGGCGTTCGCGATCATCACTGCGCTGCTCGTATCGGCCATCGCCCAGGCGGACCACACCGCCTGGCAGAAGCTTCAATGCCAGCACGTCCGCACCATGAGCGACCTACCTGATCTGCCGCATCCCTACATTACTGTCGCTCGCGAGGATCTGGTCGAACGGGCTACTATCGTCCCGGCTGATCAAACCCGACGTCACACGGCTGTTAAAACCTACACGATCAAGTCGGATTCGCAAGATAACCTCAGTAACCTTCACGTCGTGCTGAAGGAGTTCGTACCGCGCCCAAAGGAAGTGATCGCTCTGTGCCGGGAGCTTCGCGCTTTGATTGTCCTTCATCAAGACGGGTTCCACCCGAACATCATTCCCTTGATTGGGGTCGCACGTTATCGACAA…	hypothetical protein PBRA_000297 [Plasmodiophora brassicae]	Plasmodiophora brassicae	0	CEO94512.1
Pb4_103306	ATGAAGGTCGTGTGGGTTCTGTTCCTTCTGGCGGTTGCGGTAGCGGGCGTCGCCGGCCAGCGATCGCAGTGCACCCGCAAACCGAGACCCGATGGACGGTGTGGAATCAAGTACGGCCGGGCCAGTTGCTTACCGGGCTGGAACCTGCGGGAGCTCGTCGAGTGCAACCCGAGCCTGTTCCTGAGACGCCTGCCAAACCCAGCAAGCCCCGACGCACGAAGAAACCTCGAAAGCCCGACTCCATGTGCTGGGACAGGCCTCGAGAGGACGGCCGCTGTGGTCCAAGGTTCGGCAGCGCTGGTTGCGAAGCCGGAGAGTGCTGCTCTTCGTCCCGACCATTGCAATGCGAAATCCATCTGCCGTAGCGATGGGTCGGGTGGGCCCCGTCGCCCGGAGAAG…	unnamed protein product [Plasmodiophora brassicae]	Plasmodiophora brassicae	0	SPQ94666.1
Pb4_103724	ATGAACCACGTCCGGTTCGTGACGTGCGTCACCACGCTGATGTTTGTCACGTCAGCGACAGCCTTCGATGGGGCCCGCGCTTTCTCGTCGTGCGGCCGAGACCGAAATCTCATTGCCCTGACGTTCGACGACGGCCCGTTTACGGGTAGAGGCGGGACGGAACGAATCCTGCGACAGCTTCAAGGTCTGGGCATTCCGGCAACATTCTACATTACGCCAGCCGCCATGGGCGACGACGACCTTGAGCTGGGCAGACGCTGCGACCTGATCAGGAGGCAGGTCGCCGACGGGCACTCGGTCCAGATGCACAGCTGGGAGCATAAGATGATCAAGCCCAACACGACGAACGATGCCATCGTGAAAGACATTGCAAGGGTCGGCGCGTTCCTGCACAAGTGT…	secrectory protein [Plasmodiophora brassicae]	Plasmodiophora brassicae	0	QGW67312.1
Pb4_106798	ATGACGTGGTCGGTTGCTGTCGCGTTGTTCTCGCTCGCGTTGGCCGTTTCGGCGGTTGATGGTGCTCGAGGAAGGCGCCCCCGCAGCGTAAGCCAAGTCCAGACGACCGTCAATGGCCTATCGACGTTCAACTGGTGCGGCAAGCGCAACATGGTCGCGTTGACATTCGATGGCGGATTCTCCTTGGAAACGGTCGACCTGCTTGTTGATCTCAAGCGCCTGGGCATCAAAGCGACGTTCTTCCTCTCAGGCCCCGCTGACGAAGGGGACTGCGACGTCTTGTCCATGATCACCAGAGACGGCCACGACATTGAGCATCATTCCTGGTCGCATCCCTACCTGACGAAAGTGTCGCTCGACCAGTTTGACGAGGAGATCACGAAAATGGAGGACCATGTG…	hypothetical protein PBRA_002230 [Plasmodiophora brassicae]	Plasmodiophora brassicae	0	CEP01965.1
Pb4_112040	ATGATCACCCGCCTGTGGACGGCTGCGTTTGTTATTACAGCAGTGCTGGCGATGGTCAGCCGTTCTGCTGATCGTGACGGATCCACCGAGGAATCGCGCCCGGCATTGGTCAATCAATGCCCACAGCAATGGGGGCGGAATATCAAAAAGGTGCTGTGGACGGACGATGTCATTAAGAACCGCATCGCAGAAATGGCACATGAGATCAGCGAAGATTATGGGCGTGTTCTTGAAGGCGACGAACGGATCGTCGTGATCGGTTTGATGAATGGTGCAGTTATGTTCACGGCCGATCTGGCGCGTTCGCTAACGGTTGCGAACGAGATTGACTTCATTCGTGTTTCCTCGTATCATGGCACAAATAGTACTGGAAATGTGAGACTTGTGAAAGCTGCCGAG…	hypothetical protein PBRA_006216 [Plasmodiophora brassicae]	Plasmodiophora brassicae	6e-166	CEO98102.1
Pb4_109250	ATGGTGATGACGTCGTGCCTGGCTGTCGTGGGGTTGGCCGTCGGCCTCGTCACGGTCGGCGATTCCTCTGAGCTGTCGAGGGCAATCGAACCGGTGGATCACCTGGCAGATTGGTCGTCGCTGGCGAAATATGTCGTTCTGCTGGGCGATTCGCCGGCGGGAAAGACGTCGGCAAGCGATGTTGATGGTGCCGCTACGACATACACAACGATGACGCCTCTTGGTCAGCGTGTTGTTTGCACAATACCGGCGAACTCGAAAACCGAATACGCTGATGAGGCCCAGGACGAGAGCGCCGGAGAGCTGTCGCTGGAGAATAGGCGATCCAAGGCACTGGCGAAGTTTAAGAAACAGGTGAAAAGAAAATGTGTACAGAAACCCGCCGGCTTCTGGACCTTC…	hypothetical protein PBRA_004524 [Plasmodiophora brassicae]	Plasmodiophora brassicae	0	CEO95811.1
Pb4_108434	ATGGTGGCGACGGCGATGCGTAATACGCTGATGGTGGCCGTGGCGATCGCGGCCATGGCGGCGGTCGTGCGCTGCGACGAGAAGAAGCCGCTGCCGAAGCTGGTCGTCACCGACAAGGTGTTCTTCGACGTCGCCATCGACGGCGAGCCGGTCGGGCGCATCAAGATTGGCCTGTTCGGCGAAGTCGTTCCCAAGACGGTCAACAACTTCATCCACTTGTGCCTCGGCGACAAGGTCTCTGAAAAGACCGGCAAGAAACTTCACTACACGGGATCCAGCTTTCATCGTGTGATTCCCAATTTCATGATCCAAGGTGGTGATTTCACGAAAGGCGACGGCACCGGTGGCGAATCCATCTACGGTGAACGTTTCCCCGATGAGAACTTCCGGATTCCGCAT…	unnamed protein product [Plasmodiophora brassicae]	Plasmodiophora brassicae	3e-120	SPR00611.1
Pb4_112793	ATGGGGGTCGTCATTTGGGATTTGGGGTTGGTCGGGTGGGCATCGTCCGTGTCGTTGCAGGCGGTGATGGCGGTGGCAGTCATGCAAGAGTGCCAGCGGGCGGGTGACGATCGTGATGAGGCCGGGCCGTTCCCGATCGAGAAGCTAGAGAGTCGAGGCATTAACGCGGCCGATATCAAGAAGCTGAAAGAGGCGGGGTGCCATACGGTTGAAGCTGTCGCATATTCGACGCGCAAGGCCCTGATTGGGATCAAAGGCATCAGCGAAGCCAAGGCTGACAAACTGCTTCTAGAAGCGGCCAAGCTGGTACCGATGGGATTCCAGACGGCAACGGAGTGGTACCAGAAACGCAAGCATCTCATCAGGCTGAGCACAGGATCAAAGGCTTTCGACGCACTC…	DNA repair protein RAD51 -like 1 [Asbolus verrucosus]	Asbolus verrucosus	1e-151	RZC32862.1
Pb4_106539	ATGCACCTGCCAAGTATCCTGGTCGTCATCGCCGTCGTTGTGTGTGCCGGGTGGGCGATCCAGGTGCACGGCGACGTCGCCCGGGCTCGCCTGGCGGATCGCGAACTCGACAGGCTGCTGTCCCGATCGACGTCGCCGGGCGGGCGCCCGCTGTCCCGACAGGAGTCGTCCCGCCTCGTCCAGGTCGTGCAGCGGTTCCCGAAGGCGCGCTTCGCCCATGCCGACCTGTTCAACGTGGCGTCCCTCGTCCTGTCCGCCTCGCTGCGCGACCTGTCGGCGAACGACCTGATCGCGACGATCTGGGCGTACGGCGCCTCGCGCCTGCTGCTAAACGACGACGCGGCGCCTGCTGTCGCCGCCCTCCTCTGGTCCTGCGCCGCCGCCGGCGTCGAGTTCGCC…	hypothetical protein EMIHUDRAFT_222043 [Emiliania huxleyi CCMP1516]	Emiliania huxleyi CCMP1516	1e-08	XP_005793436.1
Pb4_112853	ATGCTGTTCCAGCGCGTCTTTGTCGCCACCCTTATGGTGGCCGTCATTCCTGCGGTGCTCTCCCTAAAGGAGAACGCCGAAGCACGATGCTGCGGTGGCTGCTTCCCGTTTCGGCAACCGCGCTTTCGTTTCCGATCACCGTTCCGTTTTCTGCTGAAGAAACCTATGTCTGCCGATCCCAAGGCCGACGTGGCTGAGCGGACATTGAGCATTATGCTCGTCGGTGACAAAGGGGTTGGCAAGACGACGCTTGCACGACACCTGTCGACAGAAAATCGGTACTTCCCATCGGTGACGCCTACCATAGGGCGCGAATTCCATCTGGCCAAATACCCAGATCTGGGGCTTGCCCTACACATTTGGGATACGTCCGGTAACATGCGGCACGCCGTTTTAATG…	hypothetical protein PBRA_000080 [Plasmodiophora brassicae]	Plasmodiophora brassicae	1e-153	CEO94295.1
Pb4_109724	ATGTCGCGCGCGTTCGCCGTTATTGCCGTTGCGGTATCGTGTGCCTGGATGGCGGTGCATGCGTTCCCGAACGGGTCGCCCATCTGCGACGCGACCTACGACGCTATAAAGGAGATGTCGACGCCCGACAAGAACGTGAACCCTAAACCATGGGCCATTGCTGCGACGAAGAAGAACGGCGGTCTGGAAATTCGAATTGTGCCACACAAAGGCAGTCCATCGTATACCGGTTTCCTGCTGTACGTCGTCAACGCCAAGAACGAGCATGTCGGTACGTTCGAGCTGACCGACTTCGCCAAGGCGGTCACGAACGAGAACTGCAATGACGGGTCCACGATCACGCAGGTGAACAGCGACTCGAAGACAAAGGACACCCGGTTCCTGTGGCACGGCCCGCCT…	hypothetical protein PBRA_005670 [Plasmodiophora brassicae]	Plasmodiophora brassicae	3e-121	CEO97066.1
Pb4_104144	ATGTCGCTGCTGGTCCTGCTGGCGTGCCTGATGGCAGGCGCACAGTCAGCCTGCCTGCACGTTGACGCATTCGTCATCAACGACGAAATCAGATGGCGCCTGTTCGGCACTCGGGTCGAGCAGGCCACATCCGACCTGATGTCGACGGTCAGCTCCATGTTCCAGGCCTCATCCGACGAATCATCTCCATATGGGTGCATTCGCGTACGACTCGCAGGGCAAACGACGTGGACGATGACGAACCCGATGGCGTACCCGACCTGTGCCCAAACAGGCCAGTGTGGACCGGACGCGATCGGTGCAGCAGTAGACCCATCGGCGATGCTGGACGCCTTGAACGCCTGGGTGAAGAAGGACGCAATGACGAAACTGACCAGCCGGCCGGTGATCGTGCTCCTG…	hypothetical protein PBRA_002915 [Plasmodiophora brassicae]	Plasmodiophora brassicae	9e-179	CEP03155.1
Pb4_107886	ATGCCGCTTCGCTTTCTTCTGTCCGCCGTTGTCGTCGTGCGTGCCGTGGTCGGCGCGCCGACAGGCACCGAAGACGTCGGCGCCCCGTGCCGCACGCCGGACGTTGCCGCTCAACCGAACATCTACGACGTGGACCCCGCACGGCCACGCGTTCCTCCATCGTACACCGGATCGTTGCGGCAGGTGCACGGGCCGACCGGCATCCCGGATGTTGGCGACCCGATGGCGTCGTTTGCCGCCCAGCACGAAGCCGGCGACGTATTCACCTGGGGCGACCCGTTCGTCCTGGTCCTGGTCATCGCACAGAACGTGTACGAGCAGTGCACGGCGCGATGCGCGCGCTGGAAACTCGCCATCCGGATATCCCAATGCGGATCGTCGTCGTCACAATCGCTCCTG…	unnamed protein product [Plasmodiophora brassicae]	Plasmodiophora brassicae	0	SPQ99372.1
Pb4_107894	ATGCTGGCGCTGCTGTGCTGGGCGCTCTGGGCCCTGTCTGCCGAAGGATCGCCCGCCGACTATAACGAGACCGCTCCCCTCCCGCCGATACGACTGTTCGACGGCCACTGGAAGGACCACCTGGTCCCGATATGCCCCAGTTGCAGCGAACCCGCCCGCAGCAACAATGGAGTCATGATGGCAGGTGCCCCGACGGGAAGTGCTGTTTGGGGCCAGAGCGTCGAAATCCGATCGCGGATCGACACGTTCCTGTTGCTGGCGACCAGCCAAACGGCGGACAAGGCGCTCGTCTTCCAGATTGGCAGGTGCGGGCACCCTGCATCTTTCCTAGACCTGACCCTGCACACCACCATGTCGTCGCCACCGAGTCCTGGACCAGCCGTCCAGCGTCCGGGGCGA…	unnamed protein product [Plasmodiophora brassicae]	Plasmodiophora brassicae	0	SPQ99363.1
Pb4_100508	ATGGCGAGGCTGGCTATCTGTCTTGCCGTCCTGGCTGGGGCTGTCCAGGTGAGTCTTTCGGCTTTGCTGCCTTCCAGGATTTGTCCTTTCGTGTGGGACACGGAGACGACCGGGCTGAATCGGAATCGGGATCGCATCATCGAGATCAGCGTCCGCCATGTGCCCTGGCTTGTGGGCTTCGTATCGGACACGGCCGACGAATTCACTGTTCTGGTCAATCCGAACCGGACGATTGGAGGTTCCCATGTGCATGGGATCTCATACGACGACGTCGTTGGGAAGCCTGGGTTTGGCACTCGCATTACGGACCTCATCGCGTTCGTGGAACGGGTCTGCGACCAAGACCGCATCCCGTTATTCCTGGCCCATAACAGCCGATTCGATGTGGACATGTTTGAG…	unnamed protein product [Plasmodiophora brassicae]	Plasmodiophora brassicae	0	SPQ96330.1
Pb4_106970	ATGTGGCCACTGCCGTCTACTCTACTGGCCCTGCTCAGTGTTGTCACCGTTGTTGTCTTCTTGGACAAGGGCGCTCGGCCAGGAGCCCGCCTGATACGCGAGATGGGCGACGTTGCGCTGCAGGATGAGTTCTCTCCTGAGCTCTGCCTGCGCAAACTGCAGCAGCATGGAGGCGTCACCAGCTGGATGCTCATGAACGCTCAAGCGATCCCGATTAAGGCCGAAGGCATGGACGCGAAGAAGATGGTGCAAATGGCCGCGTTGTCATCGGAACTGATTCTGCTGACGCAAAAGTTCCTCGATGGTGAGAAACAACTGAACGAAGAGCAGGTCGCTCCAGGCACGGACGTGGTCGCTATGCACGACGAGAATCGACTAGTGACCCTGCGCTTGAGGACG…	hypothetical protein PBRA_008831 [Plasmodiophora brassicae]	Plasmodiophora brassicae	1e-90	CEP01888.1
Pb4_100510	ATGGTCGTTCTGGGGTTGCTTGCGATGCTGGTGATCACTGGCGCACACGGCTGGGGTCGTGACGGTCATGAGATCACGGCGGCGATCGCCGAGTCCCTGTTGAACGACGTGGCGCGTCGTGCGACGGCGGATCTGTTATCCGTCGATGGCGGGCACCTCGCCGATGTCGCTGACTGGGCCGACCAGGTCAAGCGTCGCCATGGGTGGCAGTGGTCGTCCGCGTTGCATTACGCGAACACGAGGAGCTGGGAGTGCGGGTATACACCAGTCGTGGACTGTCCTCAGCATCGCTGCATTGCTGGAGCCGTGCACAATTACACAGCAAGGCTGTTGTACCCGACGGAGTTCCCTGGCAACGACCCGTACGTCGCCCTGAAGTTCCTGGTTCACTTCGTGGGC…	hypothetical protein PBRA_003987 [Plasmodiophora brassicae]	Plasmodiophora brassicae	0	CEO95221.1
Pb4_113002	ATGCGCAAACTCCTCCTCGCCCCCCTGATGCTGGCTGCTGGCGTCGCCAGTGCCGCCGACTCGGTGAAGATCTACAACTGGTCCAGCTACATCGCACCCGACACGCTGCAGAACTTCCAGAAAGCCACCGGCATCGTGCCCACCTACGATGTCTACGACAGCAACGAAACCCTCGACGGCAAGCTGATGACCGGCAACTCCGGTTACGACGTGGTCTTCCCCTCCAACCACTTCATGGCCCGGCAGATCCAGGGCAAGGCCTTGAAGAGGCTCGACAAGAGCCAGCTGCCGAACTGGCAGAACCTCAATCCGGTGCTGCTCAAGGCGCTGGAGGTGAACGACCCCGGCAACCAGTACGGCTTCCCGTACCTGTGGGGCAGCACCGGCATCGGCTACAAC…	polyamine ABC transporter substrate-binding protein [Pseudomonas]	Pseudomonas	0	WP_054893488.1
Pb4_104106	ATGCTGGCCGGGATCGTCGCCGTCATGGTGGTGCTGTCGAGCGCGGCAGCCGATCAGGCAGCGTCCTGTCATGACCTGGGATTCGATGCGGCGACGCTTACCTGCGGCACGTGCGAACTGTTGAGACCGATGCCGGACGGGCCTGCAATGGTCGACGAGTGCATGGGGTGCTGTACGGCCGGTGACGACGACGACGACGACGCACAGCGGTATTTGTCGGCGATCTTCACCGTGTGCTCCTGCCGGTTCAGGTCGAACCCGGCTCTGGCCAGCCTTGTCCGCCGCATCCCCAAGGAATTCCCCAACGTGAAGATTCGGGACGTGCAAGGGTTCAAGATGAGCTTGACTGTCAAGGCCGATTCAGGTGACGACGAGGACATCCCGGTTGAAAGCTGGTCT…	hypothetical protein PBRA_002947 [Plasmodiophora brassicae]	Plasmodiophora brassicae	2e-84	CEP03187.1
Pb4_104541	ATGCTGCCTGCTGTTATCTTCATTGTCCTTCTCGGCGCGGTCGTCGGCCGTCATAACAACGACAGCAGCGAGCGCTGCAACTCGCCCGGCTTGGGCGTGATCAGCTACTGGGACCCGTCATCGAAGCACTACGACACGATCCCGGGCGGCTCCCTGGCCCTGATCAACCCGAACTGCGGCATGTTCTCCAGCGAAACATCGTACAAGCTGGTCCCGAACCTGGCAGCCTACGTGGGCGCTGTGAAGCGGTTCAACCAGCGCGGCACCATCGTCCTGGGGTACGTCCCAACCGGGTACTTCAACCATGCGCCCGGCTGTAATCAGCCTGGCGTCTGCCAGTCGTGGCAGAGGATTGAGGCGCAGGTGGCCGCCTATTTCAACGCGATGCCCACGCTGGAC…	Select seq emb|CEP03705.1| hypothetical protein PBRA_003312 [Plasmodiophora brassicae]	Plasmodiophora brassicae	0	CEP03705.1
Pb4_111934	ATGACGGTTCGTTTACTTGTGGCCGTTTCCGCCATTGTGGCGTATGCGGTGGCAGACACGACAGATGTGTCTCAGTTCCTGAACGTCATGAGGAGTCAGACGAACGCCACTGACCCTGATACGTACATCACGTTCCTGTGCCGCCGCGAGGTGATCAAGTCTGCACAGCGCGTCGTTAGCCATTGGCCCAATGTGGATCGTGCCAGCGCCCGAACATTGACATCTGCTTTCATGATCACCAAGTTTCCATCCGAGGTCCTAGACGACTTGTCGTCGTCAACCGGAATCCTAGCTGCCGCACAGGATCTCGTTAACGATATCTCCAGTGACAAGTTTGCCGCATTCAAGATTGCCTTAGCAATGCACAAGGACGAAGATCGGCCACGTGCCATTGCGATG…	Select seq emb|CEO98009.1| hypothetical protein PBRA_006123 [Plasmodiophora brassicae]	Plasmodiophora brassicae	0	CEO98009.1
Pb4_106616	ATGATGACGATCGGCAATATGGTCCGGCAGGCTGTCGTGGTTATGAGCTTGGCCGTCGTTGCGTTCAGCGACGGGCACGAGATTACCGTTGAGAACCGCTGCCAGGACACGGTGTGGGTTGGGGCCCTAGGGCGTCCGACGATTCCCGAGAACGGCGGTTTCGTGCTGCCTGCAGGCGAATCGAAGACTGTGCAGGTCGGCGATGGGTGGAGCGGCCGTTTCTGGGGTCGTACCGGCTGCAACCAGGACGGCGCCGGATGCGCTACTGGAGATTGTGCCCGCGGCACACAGTGTGCTGGCGCCGGTGGCATTCCTCCCGTCACGTTAGCGGAGATCACGTTTGACGCCGCCGGCACCGATTTCTACGACATCAGTCTCGTTGATGGGTACAACCTGCCG…	hypothetical protein PBRA_007877 [Plasmodiophora brassicae]	Plasmodiophora brassicae	2e-176	CEP00143.1
Pb4_106909	ATGGGGCGAGCGTTTGTCATGGTTATGGGCCTGGCCGTTATTACTGTCTGCTGTGGACATGATATTACCGTTGATAATCGCTGCCAGCAGACGGTTTGGGTTGGTACCCTAGGACGGCCGACGAATCCTGAGAATGGAGGCTTCGTGCTGGGGGCGGGCGAGTCGAAGACTGTGCAGGTTGGTAATGGCTGGAGCGGGCGCTTCTGGGGCCGTACTGGGTGCAATCAAGATGGAGCGTCGTGTGCTACTGGTGATTGCGCTCGCGGTACCCAGTGTGGTGGTGCTGGAGGAATTCCTCCGGCGACACTAGCTGAGATCACGTTCGACGCTGCTGGCACGGATTTCTACGACATCAGCCTCGTCGATGGGTACAACCTGCCGATGGCAATGGAGCCAACC…	hypothetical protein PBRA_003575 [Plasmodiophora brassicae]	Plasmodiophora brassicae	1e-173	CEO94762.1
Pb4_102061	ATGTTGCTCATCGTTGGGGCTGTCGTGGTGTTGGCGTGCGTCCGGACGGCGGAAGGGCAGGCGCCTATCCCGGCGCGACCGGACGGGTGGGCGGTGGGGCCGCCGGGTGCACCGGTCGTCGTCGACATGTTTCTCGATTTGATGTGCCCCGACTGCCGAGCGGACGACCCGATCATCACGCAGCTGGCGCGGCATTATGGCGATCGCGTTCGGATCGTGTACCACGTGTTTCCGTTGCCGTATCATCGCAATGCGTTCGCGATGGCTCAACTGGCACATTACATCGGCAATCGCTTGAACACGACTGGGTTTCTGAAATGGAAAACAGGCGCCTTCGCAGTTCAGGATTCATTTGGAAACCAAGCCACCTCAGGTCTGTCGCAAGACGATGTTAATAGC…	hypothetical protein PBRA_002069 [Plasmodiophora brassicae]	Plasmodiophora brassicae	2e-136	CEP01463.1
Pb4_107359	ATGCCGTACGGCATTTGCCTGCGTGTCAGTCTGGTCATGCTGTACATTATCGGGCTGGGCCTCGCCGATGAGGAGGACATCTCGGTCAAGGGCCTGAAGGCGGTGCGCGCGTGCTCCCGCGTCTACCTGGAGGCGTACACGTCGATCCTGACGGTCGGCGTCGATCGCCTCGAGAAATTCTACGGCCGGCCCGTCGTTGTCGCTGACCGCGAGATGGTCGAATCGCAATCGGATGCGATCCTCGAGAACGCCGACGTCGAGGACGTTGCGTTCCTCGTCGTTGGCGACCCGTTCGCGGCAACGACTCACGTTGACTTCTTGCTGCGAGCGGCCGAGGAGCGCAACGTGGTCGTCAAGACGATCCACAACGCGTCGGTGATGAACGCGATTGGGGCATGC…	hypothetical protein PBRA_006805 [Plasmodiophora brassicae]	Plasmodiophora brassicae	0	CEO98691.1
Pb4_108796	ATGAAGTGCTGGACCGTTGCCGGCGTCGTTGCCGCTGTGCTCACTGGCGCGTATGCTGTCCGCCTCAATGCTGCGACGTTGACGGGCGACCAGTGGCGAGCGTACCAAGACGCTGTCCGCATCGCCAGCCAAGGCGGTGCCAACAGCGCGTTCAATAAGATCGCCAACGATCACGGTGTCCCCAACTTCTATTGCCCGCATGGCAACCTGGCGTTTGCTGTCTGGCACCGACGGTTCATTCAGCGCATGGAAAAGGTCCTGGGAGCATCGATCCCATACTGGGATTGGACGAAAGATCCGATGCCAAGCGCGTTCACTGATGAGACCTACACGGACCGCAGCGGGCGTGTCTGGCCCAACCCGTTGCTGTCCGGCGTCCAGAACGATGGGCAAGCCACT…	Select seq emb|CEO95520.1| hypothetical protein PBRA_004246 [Plasmodiophora brassicae]	Plasmodiophora brassicae		CEO95520.10
Pb4_101235	ATGGTGTCGATTCTCACCGCCATCGTCGTTTCTGTTGTGATCAGTTCGGCGAGGACGCTCGTCGATGCGTACCTTACGTTCAAGGTTGTGGGGCAAACTGGCATAACCAGGTTTGGTGCCCCACCCGACGATGGATCCGCATGTCACGTCGGTCGCGTGGAAGCGTTCCACGACCCGCTCTCGTTCGAACTACTGACATACCCGATCGTGGCATCGGATGGTTACACGTACGATCTGGCAACGTTGCAGAAATGGTGCACAATGGAGAAGCAAGCCTACCTCTGCGTGTCACCGTTTACCAAAGAGAAATTGCTTCCGAAGGTTATCCTCAACCGCGATCTGCTCTTCATCATGGGTCACTGGCAGACCTCAATCTGCCCGTCGTTATCGTCAGGCGTT…	hypothetical protein PBRA_001422 [Plasmodiophora brassicae]	Plasmodiophora brassicae	0	CEP00368.1
Pb4_105624	ATGAAGCACGCGGTTCACGCGTTAGCGGTCATGCGTTTGCTCGTATTCGTCACGGGGCGTCTGGCGGCGTTCGATCCGGGCGACTGGATGCGCGACCTCCGTGAGGTGATCGGCCAGTTCCCGCTGACACGCGTCGCCATTCCCGGAAGCCACAACTCCGGATCGCATGCCGCCACATGGAAGAGCGCCCGATCCGATGATAGCGAGCTGCATCCCGTGCTGCACAAAGTGGTACCTTTCGTCGTTGCCGATTGGGCTCGTTGTCAGCGAAACTCGATTCTCTTGCAGTTACTGAACGGCATTCGTTATCTGGATGTTCGCCTGCAGTATGCACCGGGTGGCAAATCGTCGTTGTGCCACTCGGTCTGCTGCATGCCGCTGGCTGATTTCAACAGGGAG…	hypothetical protein PBRA_006094 [Plasmodiophora brassicae]	Plasmodiophora brassicae	0	CEO97980.1
Pb4_106962	ATGAACCAAGTGGTGACGGCCCTGACAAGCTTGCTGGCGCTGGCGCAGATCGCTGTTGATGATGCCCCAGTTCCGCGAGTGAAGAGTCCTGTCCGGCTCAGCGATTGGATGAGAGACATGATCGATGATATCGGTGACATGGCTCTTCGCGATATCGCAATCGCCGGCAGCCACAATTCCGGGTCATATGCGATTGATCCACGATCAAAGAGGCTTTCTGGCGATTTTGAAGGGCAGTACAAAGGTCTGAAACCTTTCGTCGAGCATCAAACGCCACTTGCTGCAGTTGTTTCAAAGTTCGCAAAGTGCCAACGTAACCCGATACTCCACCAGCTTGAAAACGGCGTCCGGTACTTGGACGTCCGCATGCATTACGAGTATTTGGGCCGCGACTCGGTT…	hypothetical protein PBRA_008843 [Plasmodiophora brassicae]	Plasmodiophora brassicae	0	CEP01900.1
Pb4_109952	ATGCAGCAAGCGGAGCCTATTCGCCTGGCGGCCTCGATCAGCATTCTCATTATCGGCGCATTGCATGCTGCAGCGAACGACACCTCCTGTGCGTCATGTGGGAACCCTGGCTGTTGTTTCTACTACCGGGGCGACATGGACTGGGACTACCACGACCCCACCGCCATGAACCACACGTTCGACAGGGCGTTTGTCGTCAGTCAGCTGTCACGATGGCCGAACTCGACCTCCATTGAGCCGCGTATCGTGTTCACATCCGGCGCCATGGGTGCTGGCAAGGGTACCATGCTTCGCAACCGGGCCGCCATGAGCAACGCTAACGTGAGCATCGACCTCGACAACTTCGTCGTGGTCGACCCGGACCAATACAAGATCGACCTGCTTCGCGTCCACGGAGTC…	unnamed protein product [Plasmodiophora brassicae]	Plasmodiophora brassicae	0	SPR01214.1
Pb4_107656	ATGTCGCTGGTATTATTTGTATTCGTGGTCGCGGTCGACCGTGCCGTGTCCTACGGCGATCACCATGGCCACCACGGCGACCTTGAAGACAACGCTCTGTTCAGCGACCATGAATGGCATGCCGACGGCGACGACCATCACTTTGACGAGGGCGAGCACAGGAAAGAGGGGATTGGCAAGGACAAGGTGAAGCTGATGACAACGGCAACGATATCAGCCACCGTGACCGGCACAGATTCGCACTCGCACAACCATGCGCACTCCATCAACCACATGACCGAGCATCACTCGCACTCGCACAGCGACGACCACCACGACGAAGCTCACTCGGACGCGTCCGACGAGCACGGGTTCGACGACGAAGAAGACGGCCACGGCTGTCGCACCCGGGTTGTTGAC…	hypothetical protein PBRA_005418 [Plasmodiophora brassicae]	Plasmodiophora brassicae	0	CEO96814.1
Pb4_102877	ATGTCGCTGTCCCACATCGAATCCCTGGCATCATCGGCCCTGCTGACGCTGGCCACGTCGACGGGCGGTGGCGATGCGGCGCCTTTGCCGGCACAGCATCACAGCACAACGTCCGCCTCGTCGTCGTCGTCGTCGCACCTGCACTGCCGGTTCCCCGGGTGCGGCCTCAAGTTCCCGACCATGATGGACCTGCGGGATCACACGATGGCGCACAGGGACGGGCGCCCGTTCGCCTGTGGCGTGTGCGACAAGACGTTCCGCAAGGGGTCCGACCTGAAGCGGCACCTCCGAATCCACACCGGCGAACGACCCTACGTTTGCGACGTCTGCGCCAGGGCGTTCGCCGAGGCCGGGTCCCTGCACCGGCACGAGCGCTGCCACACGGGCGAGAAACCGTTC…	hypothetical protein PBRA_002895 [Plasmodiophora brassicae]	Plasmodiophora brassicae	3e-116	CEP02928.1
Pb4_109918	ATGGCGCGATTCGCATGGTCGTTGCTGATGGTTCTTGCTGCTCTGTGCCTTGTGCAGGACGTGTTCGGCGTGCACTGCTCCGTCTGCGGGGAGTCCATGGAGAAGAAGTTGCGCTGTGGCCGGTGCCAGGCGATCTCGTACTGTTCCGTTAAATGCCAGAGGGCAGACTGGCCGCACCACAGACAGACCTGCAAAACCGGTGCTGAGCGCAAGGAGGCGGACTCGATCATCGAGCGGACCAGCAAGGAGCGCCCGAGCGCGCACAAGTCTAACGATCCGCTTGCACTTCTCAGTGGCCTCTTTGGGGCTGCCGACATCGACCCGTCCCGACCGCGCGCGTCTCATGATCAGGATCTCATCATACGCCAACCAACCCGCAATTATACGATCAGCGAGATC…	hypothetical protein PBRA_008189 [Plasmodiophora brassicae]	Plasmodiophora brassicae	0	CEP00877.1
Pb4_102815	ATGATGTCGAGGGTCGCCCTGACTGCCCTGTGGATCGTGGCTGCTATCGACATCAGATACGCTGTTGGCGTTGATGGCGTGAAGCGTAGATGCGCGCATTGCGGTATTGCTTCGCAGCCGAAAGCGATTAAGCGGGTGCGCCTGGACCATCTTGAGGTGCCCGTCATCGACGAAACGGCACTGCCTGACGACGATGACCTCGACGAGATCCGCATGGCAAAGCAGGAGCTGGAGGCCTGGAAGGCCCGACAAGATGTGTCGGCGAGGTGCGCACTAGTCCGATCGACTGGCGACGCCTCGTGGATCACGCCGGCTGACCAGTTCACGTTTACTGCCCGGCAGAGTCAAGCCCTGCTGCATATGTTCAACAACGACCTGTTTGACATCCCCGTTAAGACA…	hypothetical protein PBRA_008019 [Plasmodiophora brassicae]	Plasmodiophora brassicae	0	CEP00285.1
Pb4_102818	ATGGTGGTGGCAGGAACTCTCGTCGTTCTGCTTGCTGTGGCTGCTCTGGACGTCGTCACCGGTGCAGCCGTGAAGCGCGGCCTTTCCGGCGCCGATGATCATCTGCCCACCAATCTGAAGCGGATGCGCCCGGACCTGGTCGACCTGCCTGTTGTCAACGAAACCGGTCTGCCTGACGATGCCGGCGGCCTCGATGAGATACCCATGACCGAAGACGATCTGGAAGAATGGGAAATTCGTCAGGAGGTTGCTGTGAAGTGCGCTGTAGCACGACGGACTGGCGAAAGCTCGTGGATCACGCCCGATGATCGCTTCACGCTCACTGCTCGGCAGAGCCAGGCCCTCCTGCGTTACTTCAACAAAGACCTTTTCGACATCCCTGACTGGGCAATGGAATCC…	hypothetical protein PBRA_008018 [Plasmodiophora brassicae]	Plasmodiophora brassicae	0	CEP00284.1
Pb4_100032	ATGAGCGCTCGTGCGTTCCTAATTATCACGCTCGTAGCAGGCGCCGTCGTGCACGCCACCAGCGACACGTCGGTGCTATCCGCCTCGGACGAGGGCGGATATGGCCCGTTATCGTCGAACGAACCGGATACGCGAACTGTCAACCTGGGCACCCTCCAAGTCGTCGACCTACGCCGCCGACTCGACACCGACTCCATCGACGTCGTACGCTCCAGAACGGGAATCACCGGTGCCTGCGCCAACCTGGAAGTCATCCTCGTCTGGGCCGATACCGGAGCCATCGACGTCTGCACCGACGCCGATGGACTACACCCGATCGTCAACGCCAACCACAATGTCAACGTCGGAACCGACAGCGTCGCCAACCAGGGCCCCAAGTCCTCTGCCGACGCCGTCACC…	hypothetical protein FBU30_003003 [Linnemannia zychae]	Linnemannia zychae	1e-22	KAF9927664.1
Pb4_100225	ATGGCTCGGTGGGTGCTGGTGACGGTTGCTCTGCTCGCGTTCGTGATGCAGTGCAGCTGGGCACAGCTTGGGATGGATCTCGATGAAGTCATGGGCCATGGCGGCCTGCTGGACCTCGATCATCACCACCACGGCGACCACGATGAGTTCGGGTTTGATGGCGGGGACCATGATTTCGACCACGGGCACCACCACCATTTCCATCACCACGACAACGAAGACGAGGGCCACGGCAACGAGAACTTCAACGGCAACGTCATCGCCACGATCAACACGGTGAACACGCACAAGGAGAAGAACACGGACAGAGGCGACGAGGTGCATGAGCATCGGCACCGGGATCGCGACCATTTCGAGCACGACTAG	No significant similarity found.
Pb4_100237	ATGTGGCCGCCCGTCTTTGTGATTGGCCTGGTGGTGGCCGTCGTCGCTCATGGCGACGACCCGCGTCGCGATCGTGTCGTGTCGGCGTTCACGAGGCGCCTAGTGCAGCGTATCGACGCCGACGACGTCAACGGCGTCTGGATGATGCTGGTGGAGTCGATGCCGCTGGGCAACTTCGGCGTCGAGGACCGGCTGCATCTGGAAGTGGGTGCGGGTCCAGGGCGGCCGCTGATGTCCATTCTGGAATACGCCATCGGGCATGCGTCGCCTGCCATGATCCGGGCCCTCGTTCATGTCGGCGTCCCGATTCGGGTGCGGACGGCCGTCCTGCTCGCTGCCAGGCAGGCCGGCCGCGACTTTGTGTTCGACATTGTCGGGCCGTATATCCAGCCTGCAGGC…	hypothetical protein PBRA_006444 [Plasmodiophora brassicae]	Plasmodiophora brassicae	0	CEO98330.1
Pb4_100244	ATGGGCAACGCGCCTGCCGACGTCCTTGCCATCGTCCTTGTCGCTACGTGCTGCGTCGTCGTCGCACATGGTGGACCAGCGTCGTCGCTGCGACGATCGACGTCGCTGCTGCGGCAGGTGCAGGAGTCTGCCCTGGAGCGCGCCGTTCGCGAGACGTACGGCGACCTGATCGATTCGCTACGCGGCAGGTACCAGGAGACCGTGTCGGCAATGGCGACGCTGCGCCCGCTGTACAAGAGATTGGAGACGTCAGCGCTCCTGGTCGACATGGCCATCGACCCGATCTTCTACCTGGAGGACGCCCTCAAGCAGGCTGAGCCAGTGGACACCTCGTCGCAGGACGAGACTCACCAGGCGTTCCTGGACGAAGTTTCGTTGCTGCTGGAAGCCCTCGACGAG…	hypothetical protein PBRA_006447 [Plasmodiophora brassicae]	Plasmodiophora brassicae	2e-148	CEO98333.1
Pb4_100245	ATGCTGGGCAAGACCATGCTGGCCGTGCTGTTCGCTGTCGTTGTATTTGTTGCGCAAGGCCTGCCAGCTGACTGGCCTCCGCGTGGTCGCGTTCCCAAACCTACGCCGCTGCGACGCCAGGTCCTGGAGGCACGGGTGGAGCGTGCCTGCAATGCGGAACATGGGGAACTAATTGGCCTCCTGCGGAGCACCCACGAACACTGCGAGGCGACCTTGGCCAGCCTCAAGGAGTCACAGACCAAGTTGGCGCTGTCGGCGTGGCTGGTCGACATCGCCATTGAGGCGACAGTCTCCCTGGAGGATGCCCTCCGTGGAAACGCGTCGGATGGCAACGCGCTTCAGGTCTCGCTCGACCGCGTCTCGAGCCTACTGCGTATGATCGACACCACGCCGCCGGAA…	hypothetical protein PBRA_006448 [Plasmodiophora brassicae]	Plasmodiophora brassicae	2e-144	CEO98334.1
Pb4_100246	ATGGTCGTCAAGGAGTTTGCTGCACTGGTCGCCGTCGTCCATGCAGCATTCTACGCACATGGGGCGCCAACAGCTTCGACTTCTGACCGGCGTGTGCCTTCGTCCCTGCTGCGGCAACTGACGGAGTCGCAACTGGAAAAGGCCGTCATTGCAGAGCATGGGGACCTGATCCTCCTGTTACGAAATTCGTACCGACAACTGACGTCCACGTTGCGCGATCTAGAAGAGGTACAACGGAGTCTGCAGGTGTCGATCTTGCTGGTCCACGAAGCTATCGATGTGACGTTCTACTTGGAGGATTCTCTCGTCCTCAACGCGCCCGATGACAGTTCGGTTATCGGACGTATCTCCAACCTATTGTACGCCGTCAGCCATACACCGCTTGAGCATATCGTCGTT…	hypothetical protein PBRA_006449 [Plasmodiophora brassicae]	Plasmodiophora brassicae	2e-135	CEO98335.1
Pb4_100248	ATGTTTGACGGTGCTGTTGCTACTCTGGTCGTCATCGCCGCCGCCGCCTGTGTCGTCCACGCTGCAGGCCCGTCTCCCGTCGTTACGGTCCAGGGCGGTTCCGGCGCCAGAACGTCTACGCCACTGTTGCGCCGACTCCAGGAGTCCCGCCTCAAGAAGGCCGTTCTTGCAAAGCACGCGGACGAGATTGTTCCGCTACAGGACGCGCTCCTCAAGTGCGCGAACACGTTGCGCCGTCTTAGAGAGGAACGAGACACTTTGTGGCTGTCCATGGTTCTAGTCGACAAGGCGATCAATACGACGTATTGCTTAGAAGACTGCCTGAGCGGATCGCCGTCGCAGCGCCGTACCGCCAACGACCACATCAGAACGCTGCTCGAACTCATACGCGAGACACCG…	No significant similarity found.
Pb4_100249	ATGGGGACCACGACTCTTGCTGTGCTGGCTATCGTCGTCGCTTGTGTCTCCGCCCATGCTGCACCCACAGGCCGCAAAGAAGCATCGCTGCTGAGGCTGCTCCAGACTGCGACTTTCAAGCGGGCGATCCATGCGAAGCACGAAGGCCATATCCGACTGGTGAAGGAATCGTACGACGCCTGCCAGAGGAGACTAAACGAGTTGATAACTGAGCGGGAAGTAACATCGGGTACTTTATCTCGAGTTAACCAAGTTGTCACCATGCTCAATGACCTGGTCGTCGAGATCGCTGCTATCGACAGGCCGGTCGTCGTCGAACGACTCAACAGCATAGGCAACGTGATCAAAGCGACACCAGAGGACCGCAATTCCCAGCATGCAGGGTCCTGTCTATCGCAC…	hypothetical protein PBRA_006450 [Plasmodiophora brassicae]	Plasmodiophora brassicae	6e-139	CEO98336.1
Pb4_100257	ATGCGTTGGCTAGCCGCTGTTCTGGTGTTGGCGGCCGCCGCCGCTGGCATCGCAACCATTCGTCACCTACGCCGTCCCCGCTACGATCAGGCCCGTTACGGAAACGATGGCTGGACGTCCACATACGGCGACGGTGTCAACAATGATGATGATACGAACCCGCTTTGTTATATCCCGTATGGCGTCAGCGACTTCGCGACCAGATCAGGAGGCAAGAACTGCTACCGATTGAGTTGGGGTTCGGCCACCAGTCCTCTGGAACTACTGAAGGACCTGGGACATCCAGAAAACGCCTCCATCCTTGCCAGCTTCGAGTCTAATCATCGACGCGGCTTCAGTTTCATCAATCTGCCCGAAAGCACGCTGCCCGTCCTGGCATCGGTCAAGACGAGTGACGTT…	unnamed protein product [Plasmodiophora brassicae]	Plasmodiophora brassicae	0	SPQ94426.1
Pb4_100282	ATGCGGTCGGACGTCGTGTTGGTGGTCAGCATTGTGTGCCGGGTCGTCGTTGGCGTCGACAACGCGCCGACGGTGATTGACGGAATGAGGATCCTGGGCTGGAAGGAGTCCGCTCGCGTGCTGGGCGCGGTACCGTCTGTGCCCGACCCGGCCGTCCCCGAGGACGAGCTGGAACCGGAGCCTGGATGGTACAGCGTGCGGACGCTGGTCGACAAGGCGGACAACGAGGGCGTCGCAGCGGCAAAAGAGTACGTGCTCGAGTGGAGCGAGGTGCTCGAAGGTATCGATTATGCTGAGTGCCGCACTGACGCGATGATGGGGATCATACGATCGAAGCTCAGCAATAGAGACGCGTTGGACTTCATCGAATTCGTCCTGCGCAACATCGATCTGGACGTC…	hypothetical protein PBRA_006471 [Plasmodiophora brassicae]	Plasmodiophora brassicae	1e-118	CEO98357.1
Pb4_100283	ATGGCGCTGCCGGTCCTGGTGGCTCTGGTGATTGTCGTGACGTATGCCTATCCGCCGGAGCATGTGGTCGACGAGGCGTTGCGGAGGATGTGGGCGGGAGAAACGCAGCGAAGCTCCTATTGTGACAATATGATCAAGGACAATCTGTACGATACGATCACGGCGGCGAGGTTGCTCGACGACGTGTTCACGCGGGCGTTCCGACTAATGACGGCCCCCGACGTGCAGGTCAGTAGGCGTATCACCGTCTCTGTGCTGTACGCCGTGGCGCCTCACCCTGACCAACACGAGTTCGTCATGATGAAGTACCTCGGTATCAGCAACTTCGGGCGGAACTGCATCAACAGACTTATTGCAGCGAAGGCACCAGAAGGGAATGACCTACGTAGCCACTATGAC…	No significant similarity found.
Pb4_100284	ATGGTGCTGGGACGCGTGTTGCTGAGCGCGGCGGCGCTGACTATCGGCCTGGCGTACGCGTACCTGCCCAAAGACGTCACCGAAACAGCGTTGCAGAGCATGTGGTCAGCAGAACCCGGCAACCGCAACCGGTACTGCGACAACCTGGTCAAGGACAACATCAACGATGTGGTCGCAGCGGCACGACTGCTCGATGCCGTTCTGACAGCATCGTGCCAGTTTATGACGCCCGGGAACAAGAAGATTCGCCCGATCAGCGTCTCCGTCTTGTACGCAGCCGCGCCTCAACCAGACCAGCGCCGGTTCCTCATCATGAAGTATCTGGGCATCAGCAACTACGGGCGTCGCTGCCTGAACAAAGTTACCACATCCGCAGGGCCCCAGGCCGTCGACCTGCGA…	No significant similarity found.
Pb4_100379	ATGCTGGGCCTGGACCTGATCTGCCATGCCGCCGCCACCGCCGCCGCCGTGGTCTTGTACACGCTCGACGATTACCCTACGAGAGCCATTCTAGCGGGAAGGGCTGGCGTCCCCGGCGCCCGCGATGGTTCACCGGTCCAGCTGACGACGAACATAGTCCTTCAGCGTGCTCATCTGGTTCATGACGTCGGGCGGGATCAGCATGAGAAGCGACCGCGTGCGCTTGATGTTGGCGTCGAGCTCGCCGATCAGCGGCTCGAAGACGAACACGCGTCAAAGACCCAGACCGTCAGACGCGCGTCGGAGAAGTACTTCCGGTTCAGGATGCCCGGCTCGGGGTACCCGGGGAACCCGAACATGAACAGGCGCTGGTGGTTGTCCAGGACGCTCAACTCGTTG…	hypothetical protein PBRA_006529 [Plasmodiophora brassicae]	Plasmodiophora brassicae	5e-61	CEO98415.1
Pb4_100431	ATGATCGGGATGCCGGCCGTGTACGTCATGCTGATGGCGGCGCCGACCTTGTCGTCGATCGTGTCGAACTTGGTCGCTCAGCGCCAGGTTGAACTTGGTCAGCTGGTCGACGCCGTCGTTGCCGACCAGGGCCTCGCCGACGAACAGCACCAGGTCGGGGCGGTTCTGGATGATCAGCTTCGACAGCGCCCGCATCAGCGGCTCGTTGTCCTGCATGCGCCCGGCCGTGTCGACCAGGACGACGTTGTTCTTCGCACGGCGGGCCGCCTCGATCCCCTCGGACGCCACGCCGGCCGGGTCCCGGTTGTACCCGCGCTGGAACAGCTCGACGCCCAGCGCGTTCGCGTGCGTCTTCAGCTGCTCGACGGCGCCGGCCCTGCCACCCCACACACGTTAAAC…	Select seq emb|CEO98445.1| hypothetical protein PBRA_006559 [Plasmodiophora brassicae]	Plasmodiophora brassicae	9e-118	CEO98445.1
Pb4_100455	ATGCACGTGCTGGGCACGGTGATCCGGGCGGCCGTCGCCAAGTGCCTGCACGGGGCGCCGTTGTTGATATTGGCCCAGGGCGTCGCCGCGCTGGCCGGCCAGCACAGCACCGCGTTCATCGAGCCCGGCCTACAGAAGGAGCCGGAAAACCAAGCCGCCGTCGCCGCTGCCGAGGCCGTCATTGAGAACGCCCAGCACGAGCCAGACCGCCGCGTCGACCTGTTGCTAAGGCTGGTGCCGGCCGCACTGCTACTGCTGCTGGTGTCGTCCGTCGCGGCCGACCCCGTCCTGCGCCCGGCGCACGACGTCGCCGAGCCGCGCCGCCTGCTGCCATACCGTCACAGGCACGCGCCTCCCACAAGACCAGGCGCCCGGGGGCGCCTGCCCGCGCTGGCACCC…	hypothetical protein PBRA_009681 [Plasmodiophora brassicae]	Plasmodiophora brassicae	3e-18	CEO95673.1
Pb4_100473	ATGCCGTTCACACGCAAGAATGTTCTCCTATCCATCGCCTTGCTCATTGGTGTCACCGTTGGCCATGTGCGGTCTGACAGCTTAAAGCATGACCTCGTGAATAACACGGCGACGTCCAGCAACATGACGCACAACAGCGAAACGCACGGCCTTGTGGTCAACACGACGACGCACGACAACAAGACGATGCAATGGCTGCCAGATCACGGGGCCTGGATCAACGAAACGCAGTCTAACCAGACCGACGTCAACGACTCGAACTGGCACTACTCCGACAACGCGACCGGCAACACTAGCGATTGGGAGTCTTACGGCACCGCCAGCTGGAACAACACGGACTGGCACTACTCCGACAACGCGACCGGCAACACGAGCGATTGGGAGTCTTACGGCACCGCC…	uncharacterized protein LOC118273264 isoform X1 [Spodoptera frugiperda]	Spodoptera frugiperda	2e-16	XP_035446049.1
Pb4_100530	ATGTCGCGTCTGCAGGCTCTGTTCATCGTCATATCGCTGGGCTGGCAAACCACGACAGGGTTCGACCTACCTCGACGACAGCTCCTGCAATTCCCAGAGTTAGCGAACACGGCCCAGGGATCAGGCCTGTGCAACAAGGAGGCGGCCAGTTTTATCACTGCCACGAACGGGTCCTGCCCCCTCAAGTCGACAGCGGACGACTGTAAGCAGTCAGGATGCTACGGGACGAGGCTGTCTGGGTTCGAACGCGTCGCCCTTCGCTGCAGTAACCCGTCGGACATCCCTACTTTACAGCGAGCAGCCGTTGTCGCTGGATATGATCGCGCGAAATGCCTGCGAAACCAAGGGAACTTTCCCTACCTGCAGGCCGGAGCGATCCTGAAGACTGTCGACTTCAAC…	No significant similarity found.
Pb4_100541	ATGCTATGGATGGAGTTGGCGCTTGCGTTGCTGGTGTTGTCGCGTGCAAAGCAGGAGTCGTTTGTTGGACGGCAGGAGTCGGCGCGTGTGCAGCAGGTGTGGACATCGGGGCTGTGGGCGTTGGCGCTCCTACAGCAGTCGTTGATGGGTGCTTATGACTTGTCGATGGGTGTGCAGCGGGAGTTGGTGCATGTACAGCTGGCGTCGGCGCAGGTCCTGGTGTGGGGGCTTGCGTTGATGGGGTCGGGTGGACAGCAGGAGTCGTCACGTGCCGCACTGAGGATGACACTGGGCCAGACGGAGGACGCGACGGCGTCGGCGATGGGTGATGCTCAGAAGGCGTGGTTTCGTCATCCGTTGATGACGAGTCTGTGCTCGATGACGACGAATGATTCGATC…	unnamed protein product [Plasmodiophora brassicae]	Plasmodiophora brassicae	6e-94	SPQ96307.1
Pb4_100849	ATGCGAACCTCTTTCGGCTTGCCGTCTCCGGTGCTCATCTGGATATCGATCGCCCAGACATCCAGCGGCTCGACAGTCATCGGCTCGACTTTGTGGCCCGTGTTCGATCGCGACAGGATCTCCTGCAAGGCCAGCTCAGCATCCGAATCCGCAACGGAGACAATGTACGACACAGCGAACCTTCTTGCCAGCAATGACGTTCCGGGAGAGGTTGTGGCTCGTGACAGCCTGGATCGGGTTGACGTGGAAGTCCTTGGCGACCTTCTCGATGATCTCCGTGCACTGGCTGTTCTTGTTGCCAGGAACGAGCATGCGCGCGACCAGCTCGGCGGCCGTGTAGGCGGCAACGATGACATCGGCGACGGGGCCAGTGATAACCCCACCTTCTGGGTTGCAGAC…	hypothetical protein PBRA_001741 [Plasmodiophora brassicae]	Plasmodiophora brassicae	1e-129	CEP00687.1
Pb4_100871	ATGCCGATACCTGTTGGGCGGGTCCTCCTCGGTGCCATTACCGTTGTCGCGCTCAGCGCATCCGCCGACGACACGTGCCCGATGCCGGACGCGACGCGAACGTTCACGGCATTGGATGACGGTGACGGTTCGTCGTGTTTCGTCGCCGGGTTCCGCGCCGTCTACCTGGTCAGCCTTTCCGGCGTCGACGCAGCCAGTCGCGTTTCCGTGCGACAATCCATAGAGGCCGACCTGGGCCGCCAGCTGACCCGGTACGTACCTCCCGACGGATACGTGCTCGGCCTGACGCGCGCCGAGCTGGCGACGTTGGAGCAGAAGTATGCACCGTCGGTGACGTGCGCGCCAGTCGACCTGTCCAAGAAGGTGTCGCCCAATGTGCCCGATGCCGCCGAAGCCGCC…	PREDICTED: uncharacterized protein LOC104885705 [Beta vulgaris subsp. vulgaris]	Beta vulgaris subsp. vulgaris	1e-09	XP_010668649.1
Pb4_100958	ATGGCATTATTATTCTGCGGGGCGCTGGCCCTGCTAGTCGCCACATGCGCTGATGCTGGCGCACAGCACCGAAACGAAATCAACAGCGTGTCGGCGCAGCAGCTGAACGCCTACAGAGATGCCTTGCGGCGGTCCCAGGCGGTCGACCACCACTGGCAGTCGTTCTCCATCTTGCATTCCAGCTGCCAACCTTCATCGTCCAGCCTCGTTGACACGATGATGTCGGCCCTTCTTTATATTGAGGAACGCATTGGACAGCCAGTCCCGTACTGGGACTTCAACTCGTCCGCCACGATCCCGTCCGCGTTCCTTGACGCGACGTACGTTCCCAACGATGGTTACGCACCGGTGCCGAACCCACTGCTCGCCGATTCCGTCAATCCGCTATGCCGGATGGAC…	hypothetical protein PBRA_001657 [Plasmodiophora brassicae]	Plasmodiophora brassicae	0	CEP00603.1
Pb4_101127	ATGCCTATAATGGCTGGGCAGTACGCGTCCGCGTTCGTGCTCAGCTTTCTGGCCGGCTCGGCATGCATAGCATACGGCACACCTGACAGACCCTTCCATATTCGCGATACAGATCGTGATCGTCTTCGTCAGTACGTACTTACTCGATCTGCGACAGATGCTTTCGCAGTCATCGAGCGCAAGCGTCACGTAACAGCGGCCATCCTTGAGGAGTTCTCAGCAATCAGATCAACTACCATTAAAGAGGTCGCATTACTGGACGGCATCCTCAAGACAAACATCTTCATGGGGAACCGCTCCTGTCTAGACTTCGACGAGACGAACCCTGTACTGTTCGATGCCTTCTTTGATTTCTTCCATGAGACCGTCCCCCTGCTTCCCGGCATGCTGCCTGACACA…	unnamed protein product [Plasmodiophora brassicae]	Plasmodiophora brassicae	3e-143	SPQ94037.1
Pb4_101154	ATGAACGCGAGAAGTGTCGTCGTGTACGTTGCGATGTCGGCCATCGTCCACGTGGCGGTGTCAACGGCTGTCCAGACCGGGGCATGTGAACCCGGGCATTACCAGTGCGGAGTGACAGGGAATGGCACCAGGCCGGACACGATCTACGCGTGCACGGCATGGGGCGAATGGGTCCCGCAGGAAGACTGCGCGTCGGCACCAGGCGGACCGCACGTCTGCCGCGTCCTGTCCGACAACGTCCCACACTGCGTCCCGCCGGGCAAGGGCTGCAAACCCGGGCAGTATCGATGCGGCGAATCGCCCGCAAACAACGCCAGCACCATCTACGCATGCGACGCGTTCGGCAACTGGGTCTTCGGCTACGACTGCCCGCCGCCGTCGTCCTGTCGAGTCCTGGCC…	unnamed protein product [Plasmodiophora brassicae]	Plasmodiophora brassicae	1e-97	SPQ94062.1
Pb4_101162	ATGGACAGCATGTCGTGGCCAGCGTTACCGAGGGTCGCCGTCTGGGTCGCCCTCCATTTGGTTCGCTGCCAGTCGTCTGTCACGGTTGTGTCGCCGGCCGATTCCGTGTTCGCTCGAGGTCCGCCATTGTACTCGCCAACGTACAATCGGTACATTGGCCCGCAGTACCCGTCGAAGAACACGACTCTGCAAGTTTATGTCTACACTGGGGCATACTGCGACAATGGCGTCCTGAACGAGACGGAGGTTCGGGGCAGAGCGATCATGTTTGCCGCAGCGATCTCCGGTGCCAGTGCATACTGCACTATGGAGAACATATACGATCGATTCAGCAATGCTGGAGCAGCAGCGGTTATAGACTTGGCACTGTACGCCGACACAAGTCAGCCGTTCGACCAT…	hypothetical protein PBRA_001481 [Plasmodiophora brassicae]	Plasmodiophora brassicae	1e-126	CEP00427.1
Pb4_101165	ATGCAGATGCCCCCGATCATGTCGATGATCTTTGCCGCTTTCCTAATCGTCTATGTCCGCGCAGGTATCGACGACCCTGTCGACGAGGACGACGTCGTGGACCCGCATGTTCCCCTCACCGCGCACTCTGTGGAAGCCTACGACCAACTTCGCAAACAACTATGGACACCTGATTTTGACAAGCGATTGCATTCACTTGCTGTGCTCTTCGATCTAAAGAGGATGTCACAGGAAGAACAGAATTGGCATGATTTCTGGAGCTTATTCCGATCGACGCCTCGGGTCGACGAAATGGAGAAACTCTTCCTCGCTGTTCGAAACGATCCGTATTTGTCGCAATTCTTGAACGAGGGCCGCGCTGCCTACTTGCAAGAGCAGCAGGACCGAATGGCAATGGAG…	hypothetical protein PBRA_001477 [Plasmodiophora brassicae]	Plasmodiophora brassicae	0	CEP00423.1
Pb4_101192	ATGACGAGCGCGTACGGCACCGTCCTGGTTGTCGTTATCGTGCAGATGCTGTCACGGTCGAACGGCAAATCGGTGCCAATGCCGTCCACGACGCTGACGAAGACGCTGATGGATGAGGGTGTCAAGCTCGGGTATGGCGCGCTAAAGTCAGCCGCAACTAGCCTGGGATGGGCGGCCGTTGGCGATGTGGCACAGAAGGCGATCCTGACGGGCCTTCCGGATCAGCCGCTGCTGGCGAACGGCGAAGGGATGAAAATGATTACGGACGGGAGCGGCCAGTCCCTGCTGAAGCAGGAAGAGGGCAAGCCCCAGCTGTCAAAGGCGTTAATCGCCAGCACGCTCTATTCGTCGGTCGTGAACAACCTTCGTAACGACTTCGTCGGCAACGTCAAATCGGCG…	hypothetical protein PBRA_001454 [Plasmodiophora brassicae]	Plasmodiophora brassicae	0	CEP00400.1
Pb4_101212	ATGCAACGCATCGCCGGCATCATCGCCCTGGTCGGCCTCGGCCAGGCCCTGACCCTGACCGCCGACTTCGACACGTGTTTCCAGGTCGGGAACCGGATCCGCGGCCAGTTCGCCGTCGAGGGCCTGGGCATCCCGGAACCTGGCGACAACTTTGTCGTCACCGTGCAAACGGTCAGCACGGCGACGAACACGCCGGTCGACGCCGCTCCCGCACAGATCTTCAACGGGCAGGCCGCCCAGGGCAACCCGCCGAGTTTCGTGGTCGGGACGCAGGCGCCCGAGGTCAACCGCGTCGCCGGGTTCCTCGACTTCGATCCCGCCCAGGGCGTGACCTGCAACGCCGGCAAGATCGACGTCGGGTTCAGGATCCTGTCCTACACCCAGAACGGCAAACCGGTC…	hypothetical protein PBRA_005480 [Plasmodiophora brassicae]	Plasmodiophora brassicae	4e-105	CEO96876.1
Pb4_101355	ATGATGACGCTGTACGTGGTGGCGCTCACCATCGCTGCCACCGTATCGACCTGCGTCTCGCAGGGCAGCATCGGCAACCTGGACACTAGCAGCAGGCGTGCGTTCGCACGCGGAAGCAATACGAACTTCAACAATGCACTCTCACAGCTGAACAATGCCACGCTGGGGTCGTCGGCTGAAAGGGCGAATCAAGCCAACGCCGAGGCGAACAAGGTCACGATCTCAAACGATGGTGCAATGGCGGACGCGGCCAAAGACTCCCATTCCATGTTCGCAAAGTACCGCTCTGGCCCGAAGGCGATACGTTCTGTGAGCCAGACGATAGATGGATCCAACTCCCTGGGTCAATCGGGGACGAGTAATGCCGACCTCGCAAGCTCAACGACGATTGCTCCGGGA…	unnamed protein product [Plasmodiophora brassicae]	Plasmodiophora brassicae	0	SPQ94214.1
Pb4_101456	ATGACGATGATAGTCGCCGTGTGCGTCATGGGCGCTATCGTATGGCAGGCGGGCGCGGCACCCAACGACGCCGGCCAGTCGCCGAAGCCGGACCCCGCTCAGTGCGACTCCATGCGACACGAGGCGGGCGCGTGTACCGCCAAATCGGAGGACCTCGACCGCCTGATCCGAGAGGGTCGGCGGCGGGCGAAGAGGGCCCGATACGACCTGAAGTGCATGCGCGAAACTGCCCGGATCGTCAAGGAGAGCATCCTGATCAAGCGGTCGATCCTGGACGAGTTCCGCGACCCGCGTACGACCGTGCCGCGCCCGAAGACCGTCCGGCGATACCAGCACATGATCCGCGGCCTGACGAGTCGCTGCGACGCGGCCAGTGTGCCGGTGTCCCTGAGGAAGAAC…	hypothetical protein PBRA_008931 [Plasmodiophora brassicae]	Plasmodiophora brassicae	8e-128	CEP02347.1
Pb4_101457	ATGCTTCCGGTCGTGACCGTCGTCGTTGTCGTTGCGTCGCAGGCGCAGGCGGTATCGCCGAAGGTGGCCGGGCAGTCCCCGTATCTGGTGTACGCGATCACGAAGCATACGCTGAACGCCCTGGCGTCGCACTTGCGCGAGAAGCGCCTGCTGGAACACGCCATCAGCGAAAGTGAACAAATATTTGATAAGTGCACGCTCGATCTGGACCGTCTGACCGGCGCGCACGAGCTCATCAGGAAAAGCCTGCACATCAAGCGATGCATTCTGGAGGAATTCGAGGACAAGTATAGGACCCTGTCACGTGCTCGCCTCGTTCGTCCGTACCTGGAGGAGATCCGCAAGTTCCAATCTGAATGCAGCGATTTCTGTATGGGACGACATTTGATGGAGATCGCT…	hypothetical protein PBRA_008932 [Plasmodiophora brassicae]	Plasmodiophora brassicae	4e-136	CEP02348.1
Pb4_101484	ATGTCCCAACCGTTTGCACTCCTGGCGCCGCTTGTGCTCGGCTACGTCCTGGCGCGCAGCGCTATCGCCGACGACGAGAAGCGGAACGCGTTGTCGTTAGCGGTGGGCGCTGACGCGCACCCGTCGGAGCGGCCGGGATCGTACGCGGACGCTGTGGCACAATGTGCCCGGAACGGCGGGACGCTGATCTCGATCCCCACGCTCGCATCGCTGTACAACCCCGACTTCATCGCGGCGCTGAGGCGCACGTACACCAAGGCGCAGGGCGTGTCCGAGATGTGGATCATGGACGACAAGGTGCCGAGCGCCGACGCCGCCCCTGCCGACCGATGTGCGGCCGTGTCGTTCGCCAACCCCAACGTGGTCACCGTCTCCCAGAAGCCGTGCTCGACGATCGCC…	unnamed protein product [Plasmodiophora brassicae]	Plasmodiophora brassicae	7e-93	SPQ93709.1
Pb4_101562	ATGCTGTCGCTCGTCACCGTCGTCACGGCCGCCGCGCTTGCGTCCGGCCAGATGCTGCTCGACGCCAGCGAGCAACAGCGCGTCCTGGCCGACCTGAACCAGCAGCGTGCGATGCTGTCGATGCCGTCGCTGACGTACTGCAGAGACATGGAGGCCCAGGCGGCGCAGCTGGCCACACGCTGCCCGACCCCCACCGACCCCACACAACCGTCGCTGGTCGGCGGGTCCGCCCCCGCGTCCCCCGTCGCCGTGCAGAGCGCGTTCGCGTCGACCACCCGGGTCGGGTGCGCCAAAGCCAACTGCTTCGGCGGGATCATCATCGCCTGCGTCTACAACCCGATCCCGTCGCCTCGGGCCGGCTCCGGAGCGCCCGCCGCCGGCAGCGTCTGGGGCCCCGCC…	No significant similarity found.
Pb4_101578	ATGAAGCTGCTTCAGGTATTGTTGGTTGGCACGCTACTCGGGTTCGCGTTCGCCCAGGAGAGTGGGTCCAGTGATCCATCATCGTCGTCTTCGTCGGACGTCTCCCAGCTGAAGAGTAAGCTGAACGACTTGGCCGACAAGTGCAAGGACCTGGCCAGCAACGGCATGGAAGGCACTGCCGAATACGAGCAGGCTAAGAATGATTTCGATGGATACAAAGAGCAAGTCCTGGCGGCCGAACCGGATGCTAAGATCCCGAGCATCAATACTGGGTCTTCTGGCAGCACGCCGAAGGAGACGCCAGACACGAAGGACGACAGCACGGACGACAAGAAGGATGACACCAAGAACGGCAAGAACGACGACAAGGGAGACGACAGGAAGGACGACGAGCCCAAT…	unnamed protein product [Plasmodiophora brassicae]	Plasmodiophora brassicae	5e-20	SPQ93634.1
Pb4_101602	ATGTGCAGTCCTCGTCTGTGTTTCGCGCTGACCGGCCTGGTCCTCCTGGTCGTAATCGAAGCCGAGCGGCATGTTCGCGTCACCTTGAAAGCGGTCGATGGCGACGACGCCCCAACGATGGAATGCCTCGTGCTGAACTTGAACGACAATGGCGCGCTCCAAGAATACAAGGCGTACCTGAACGCCCACAACATCATGATCAACCCCGCGTTCGATACGAGGTCTCCGAATGACAAGCTTGGCGACTTCCTGAACTTGCTGTCGCTCCGACAGGAATGTATCTATCGTATGCAAGCCGGCGCGAAATTGTGCTTGTTTGGAATGCAGGGGGCCGGCATGCTAAAGGACTCTCATCCGTACCTAGCTACCTGTGCTGCCGCCGCGGCCGGCGTTGCTGCC…	secrectory protein [Plasmodiophora brassicae]	Plasmodiophora brassicae	3e-117	QGW67291.1
Pb4_101608	ATGCTAAACTTAAGATGCCTGCTTATGTCTGGTGTTCTGGCGATCGTTGCGACAGACGATACGGTGACTGAGAAGGTCACCATTCCGGTACTGCCGCATGAGCTCGTACACCTGCAGGGTCGTGAACTTGTTGCCATCATCAAGAAACACAAAGATCGCCTGCTGGCGAGCTGGGCCGAAGACGATGTGACCAAGATCGTCTCGCAGCATAAGGCTCTGAAAGCCCAATACGACAGCAGCGCACGAATGCGAACTGCCCTTTCTCGGTGCAATGACCAAACAACATTCGACGACGCTTGGGCAATAGAAGGCATTCGTGATCGTTATGGCGACCTCTGCCGCTTCGTCGGAGGACTGGCATCCATTCTTCCGAATACTGCAACAGTTGAGGCTGACTTC…	hypothetical protein PBRA_002468	Plasmodiophora brassicae	1e-103	CEP02203.1
Pb4_101661	ATGGCGATGATGAACGCGGCGATGCTGGTGAGGATAGCCAGTATCTTCACCCATTTGCTGACCAAGGCCAACTTCGACACGCGCGCGCAGACGGTGACGAAGGTGAGGACGGCGGATAGGAAGAACACTGCAGACGATGCGATCAACATGTACATCAAAGGCTCGATCGTGTGCGTTCCCGATAGCTTGTCGCGCGTGTCGCTGTCCCAGATATGGAGCAGCAGGTACATGCTGGCCAGGACGCCAAAGAGGTCGACCAGCCCCCCGATCAGGACGTCGGTCTCCAGCGGCCAGCAGCACAGGCACGAGCGCGGGCCCTTCGCCATGGGTTCTACGTTCGGCGGAAGCGACCAGGCGACGGCATTGAAGGCGTCGCGCTCTTTGCAGTGGGTATCGGCA…	hypothetical protein PBRA_002515	Plasmodiophora brassicae	2e-77	CEP02250.1
Pb4_101714	ATGGTGCCGTTAGCGGTCATCGTGATCGGCGTGCTGGGTGGCGTGTGCGCCAGCGACGTGCCCGTGTCGATCAGCTGTCGGGACGGTGTCGTCGTGACGGCAAGTCGGGAGCCAGACGATGGCCTATTCATCGAGCTGCAGGCGGACGAGGAGATCGGGTTCTACGCACTGAAGAACAACCAGTTGAAGTTTCAGTACACGATGCCGTGCGAGAAGGATCCCGTCCTGACGTTCAACTCGACGAACGCTGGGCCCGGCTGCGTCTGGCTGAACGGGGAGCGAGCATGCGTCGGCCAAGTCAACGATGAACAGTTCATCTGGGAGCTGTTATGCCAGGAGAAGGACTACGTCTTCATCCGGTCGCGCGATCCCAACGACCCGTCTTCGATCACAGCAATA…	hypothetical protein PBRA_004613	Plasmodiophora brassicae	2e-110	CEO95923.1
Pb4_101753	ATGGCCCGCGTCGTGCTCGTGCTTGTGTTTCTCCTTGTTATCTGGACGCACTGCGAAGAATACGCGCTGGCTGCAGCGCCTCCTCCGCCAACGACGTCACCAGACGCGACTCCGCATATCGACCTGACCAAGGGTAACAATTCGAGGATCGTCGCGATTGCCAACGCAGAGAAGGACAAGATAATGGCTCGTTACAAGAGCATGACGAAAGCGATGAACTCGTACAAAGAAGGCGGCGTGCCCCCTGTTGAATTTCCGGTCAATGGGGAGGCGTAG	No significant similarity found.
Pb4_101795	ATGTTCTCGAGCAGCGGCTGCCAACTGTTGCTGCTGCTGCTGGTGCAGAAGAGCTTTCTTGCGTTCCTTCTTCAGGACATCCTTCTTGCGATGCCAAATCTTCTCGAGACGCAGCGCGACATCGTGGACGAATGTCTTCGGCGCATTGAAGAGTTTGGCATTATCCCATACAAGTTGAACATCAGCGAGGAACGCCGCTAG	hypothetical protein PBRA_004681	Plasmodiophora brassicae	5e-17	CEO95991.1
Pb4_101808	ATGTCGTGCGCGCTCATTCAGTTCCTCCTTCCTTTCCCTGGCACCCTCTTCCGCGCGCTCGGCACCTTCCCTGACGCCTTCTTGCTGTTCGGACAACTTCACTCCAAGACGCTCAGCCTCCTCGCGCCCGGCTTCCGTCATGGCATTCTGCTTCCTGTTGGTCGTCCCAACCAGCTCGCCGACCTTCTCCTGGGCTTGCCTGCCGTAGTGCTTCGCGGCTTCACCGATCTCGCCGACCTTCTGCCGGACAGCATGCCCGGCTTGCATGGCCTCGTCCAGCATTTCGTTCTCCTGTTTCAGCGCGTGCGCCTTCTCCCGCTCGACGTCCTCAGCAGCACGCCGACGTCCTTCGACACTCTCCATGTTGTCGTTCCCCTCCGATCCGACCAACTGTCGCCA…	unnamed protein product	Plasmodiophora brassicae	4e-62	SPQ93452.1
Pb4_101825	ATGCAGCAGATCCCGACTCTACCGCTCGCCATCGTCGTCCTGGCTCTGGCGTCGCCGCTCACTCTGTCGTTCGAGATGCCGGCGCCCGCCGAATGCGACACGCCCCAACTCGGCATCTTCGGACAGCAGCAAGGTGGCCCGCCGATGCAGGCCGCGATGAGCGCCATGGGCGCACCTGGCTCAGGCGTTCACCTGCTGCCACCTGCCGCCCCGATGATCAGCGGCCGCGTGTTCGCGAGCAACACGGGCGCCTCGCGACGACCCTGGCAGCCGACCCATACCCAGCAGCAGCAGCAGCAGCAGCAGCAGCAGAACGTCGGCCAGCAAGGCCAGCAGCATGACGGTCGGCCGCTGGTGCAGGTCGGCACGCCGCAGACGACGTCGACGCCGCACGACGTC…	No significant similarity found.
Pb4_101832	ATGGGCGTTAACGGTTTGGAGGATACCTTCCTCTTCCTCCTCTTCCTCGCTCTCCTCCTCCGGTTCAGGAGCGGCTTCGGCTTTGGCGCCGGCACCTGCGCCGGCACCAGCACCAGCGGCTGCACCGGCGCCGCCGGTCGGGACGGCGGACAGCTTGGACTTGCCGGCAGCGATGAGCTCACCGATGTCCTTGCCCTGGACCTGCGCGAGCAGCAGCTTGAGCTGGTTGGCGTCCGCCTCAATGCCGCCGGCCGCCAAGATCTTCTTGACATCCGCCTCGGTCGGCGACGCGTTGCCGCCGAGGACAGCCATCAGGTACGCAGCGACGTGCTTCATATCGGATGGGGGTGGGTGATCTCAGAGTAG	secrectory protein	Plasmodiophora brassicae	1e-36	QGW67299.1
Pb4_101866	ATGCCTTCGTTCCCCGTTGCGTTCATTGCCCTGTTGTTCGTGTCGGCGCCCGTGGCCTTCTCTGATGCTGTTGTCGACGATGAGCTCGAATCGGGCAAGCCGTTTTTCACGGGCAAGGTCGCCGAAGTCGTACAGATGTTCCGGGATCAGAGGAGTCCCGCTGATATCAAGAAGGGGATTCTCCACATGTTGGGTGGGGCCCAGGCCGACGACGACCTGAACTCCAAGATCGACGCGCTGACCGCTGATGACGTGATGAAGCACGTGAGCGGGATCGCGGGCATGGCCCTGGATCCCAGCCCGGACGCCCAGAAACAGTTCCTCGATACCCTCCTCAGCGACAAGATGCCGCCGGCAGTCATGACGGCCTTGACCGATTTCCTTCAGCACAAGGCCGTT…	No significant similarity found.
Pb4_101879	ATGCTGTTCGTCGCCCAGCTGCTGGCCCTGGCAGTAATCGGCTCGTGCAGGGCCCATTTTCAGCCATGGTCCCTGGCGGGCGCGCCAGTCGCCGATCGAATTCGTGAAGCACATGCACGTGTCCAGTGGTGGATCAACGCGTCTGGAAACGCGAGCGACACGCCGGACAGAGAGGTGGTCGGCGCGATCCGGCAGAGCCCTCGTGGGGACATGTACGATTCATTGTATCAGGTGTCGATGGACCTCCTGTCGGTCGCCACTGCCGTCGACGCCAACGAATTCGCGTTTGACCACGAGAAGGTCTGGGACGCTGTCAACGATGTCGAAAGCGAACTGGACGCCCTTGCAACACCGGTGCTGAACGTCGCCGACGTTCAATCCCGGATTGCACACCTCTAC…	unnamed protein product	Plasmodiophora brassicae	0	SPQ93395.1
Pb4_101886	ATGTCCAAACCCGCCTTGATGCCGCTTGTCGTCATCGTCGCCGTCCTGCTCGTCCAGGACGCGGCGTCCACGACGACCACGTTCTCGTGGAACGACCAACCGCAGCTCGTATCGTTCACGTTCGAAGGGGAGTACCTGCCGGACGCCATGGCCATGTTCCGCAACGTGCACAACGGGCGGTTGGCGTGTACAACCGCCGTTCCCGTGACCTGGTTCGCCAGCCAGTGCTCGTCGTCATCGACCTCGCAGCTGGCCTCGTTCCTCGCTGAAGGCCACGAGGTCGGCCTGCATGCCCTGTCCGAGTCCACCATCCCGTCCGACCTGGCCTGCCTCTCCAAGCTCACCTACGTTCGTGGTTTCCGCGGCCCGCAGCAGGTTCGGCTGGCCGCCTTCCGATCC…	No significant similarity found.
Pb4_101972	ATGGCGTCGACGGCGGTCTGTTCGCGTTTGCTGCTGCTGCTTGTGACCGTGTCGGTGACCTGCCTGGCCCATGAGAATCAGGCAGACGAATGCCCGATGATGACGAGGCAGGCGCCGCCACCGCAACCGATACCAGGGCTTCGCATCTCGAAGTACGCACCCGGGTTCGCCGCGGCACGCACCGCCGCACCCGCCGCTGCCTACGAACCGGCCCCGGTGACGACCCAGGCCACCGTCCCACCTGCTGCTGCCCAGGAGACCTACACGCCGATCCGTCCGATGCCACCCCCGGCCGTTGCGTCGTACAAGCCGATCAGGACGGCGCCGCCAACGCCCCCGCCGACCCAGAAGACGTACCGGACGATCCCGACAACGGCGCCCGCGTACGTCGTCCCCAAG…	No significant similarity found.
Pb4_101992	ATGGCTCGCCTAGCGCGCGTTCGCCATGTTATTGCAGCCACCATCGTAACGGTCCTGGTCGCCTGCGACCTGGCGTACGCATCCGGTAACGGCGTGTGGAAGGGCGACGAGGCCTCGGCTGTGCAACGACCCGTCGAGCGTCGTCAGTCGGATATCGGCCCGATAACGCCCCGACCTAGTGGGCCAGTTATGGACCCGTCGAGGCAGTCGCCCCGAAGAAGCGACCGCGATCCCGTTCATGAACGTGCCGACGAGCACGTGCGTCACCGCGATCACGGCCCGGTGGCAGCGGATCAGCACGTCGACGACAGCGCTGGTGCCAACGGCCAGCAACATCGAACGCGTGACAACGCGGCCGTCGAGGGCGATCGTCCACGTGGGCGCGATGCCGATGGCCAA…	No significant similarity found.
Pb4_102009	ATGTCGATGCTGCAGCTCCACGAGCAATGGTCCGTCTCCATGCTAATGGGCGTCGTCGTCCTTCTTGGGGCGTGCATGTCCACTCCTGACTTGAACGAGACGAAGGCGGCCAGTGACGAGCCGACCAACCCGTATCTAGTGCGAGCCTCCCTCGACAGTTTGCGTGTTGTTCAGGATACGCTTGATGGTTTGCCAACACGGAAGAACCCACCCGGGTCGTTGGACAGCTTGCTGATTGATGATGCCGTGTGGGTCAGCGTCGACAGGTGGTTCGACTTGGTTGGCCAACGTGAGAATCTCGAGCAGCTAATTGCCGATCATTCGTGCACTGACGAGGACCGGGCGAAGTACGGCGACCAGCTCGCGAAAGTGCAGGAGCAGCTCGACATCATCTTTGAT…	hypothetical protein PBRA_004850 [Plasmodiophora brassicae]	Plasmodiophora brassicae	8e-69	CEO96160.1
Pb4_102095	ATGCTGTCTGCCATGCTGTCTGCGCGTGCTGCCGTCGTTGTCGTTGCTGCCATCGTTCTGGCGGCAGGCGCACTGTGCAGCAACGACCTGGAGCGTGAGTATGAGCAACGCATGAAGGAATTACAAGCCGAGCGAGCGAGGCTTCAGGACCTGACCAATGCGCAGCTGGCTGCATGCGCGAAACTGAAAAGGATGGAGCGTCGACCGTTGGATCGAATGATCAAGGAGCAGAGCGACAAGGTCGACAAGATATTCAACAAGACGAAAGAAGTTCTTGCCAAGCTTGTCGCGCTTCGTCGAGCGGAACAGTCTGCCCAAGCGGGATCGTCACGTCCTCTGCCTGTTAAGTCCCGCAACGTCGAGAAGGACCTGGCCCAACATGGCAAGATGAGCATGAAG…	secrectory protein [Plasmodiophora brassicae]	Plasmodiophora brassicae	0	QGW67290.1
Pb4_102097	ATGCTGTATCTGCGTGCAGCCCTCGTCATTGTCGTCGTCGCCGTGACGGTAGGCGCGGTATGCAGCAACGACCTGCAGCGCGTGTACAATGCTCGACTGCTGGAACTGCGCACCGAGACAGCGAAGCTTCATTGCCTGACGATTGCGAAGGAGACCGTCCGGAACATGAAATCGGGCCAGCGGAAGAACTTGAACCGAATGATCAAGGCGCAGACCGGAGTAGTGGAAATGCTTGACAAGGAAGTCAGAGCCGCCCTCACCGAGCTCGTCGCCGTTCGTCGAGCGAAACAGGCAGCGTCTCAGGACACGCGTCCCTTGCCCCAGTCCCGAGACGACGTCCATGTCAGCGTCCCTGTAAAGCTCGAGGAACGTCGTATCAAGGTGGACGAAAACACCCTA…	hypothetical protein PBRA_002103 [Plasmodiophora brassicae]	Plasmodiophora brassicae	0	CEP01497.1
Pb4_102153	ATGGTCGGGCGAGTTGCCATCATCGCCCTTCTCGTCGTCGCCCAATGCTCCGGGGCCTTGCTCGAAGGCAGGTCGCTGGTTGACGTCGTCGAACTTCTGTCGCATCCGATCATGGATGACTATGGCAATGAGTTCCCCGCCTACTGGATGTCGTTCGACTGCACATCTCTAGGTGGCGCAGACTGCACCCTGTCGAAGAAGTCACCCGGCGACCGTAACCGGACTCCAGAAACCGCCAAAGCGTTCTCCATGGTTGTCGAAGCCATTCGAGCCACGGTTGGCTCATTGTTGTCTGATCCGTCGGTGAACAACGATGCCCTAGAAGTGGTGCTTCGAGCGCTGCTAGGTCCAGACAGTATCGACGAGTTCGGATTGCACGTAGAGGATGGCAAGGGCGAG…	unnamed protein product [Plasmodiophora brassicae]	Plasmodiophora brassicae	0	SPQ93179.1
Pb4_102264	ATGACGTCCTCGGGTAGGGTGAACGTCGTGACAATTGCCGTGTCGGTCATCATCTGTCTTGCCACCAACAAACGCCATGTCCGCGGCTGGCCTGTCGACAATCGCGAGCACATATGTGAAGCTGTCATGCATTTGGAGGACGCGCGAGCATCGCTTTGTGAAGCTGAGCGCATCGTCCTCGATGTTGGTCGCGAGTTCGGCGGCAATCTGCTGCATTTCTCGCTGCCTTCCGATTCGCACGATACGACGCGGGACCCCGACCGACCTCCAGTCAGCCACGATTCAAGCATGCCCAATTTCGAGGCCGTATTCAGCCTCTTCGAGCGTCGCATTGTTACCGACATCGTGGCGCTCATGGAGGCCGTCGCCAACGCGTACCACTGGGTCCAGGTGGTCGCA…	hypothetical protein PBRA_000410 [Plasmodiophora brassicae]	Plasmodiophora brassicae	0	CEO94625.1
Pb4_102282	ATGGTGGCGGCGTCGGTGCTGGTGCTGTTTGCCGTTATGCTGGCCTGCCCGTCGGAGGCCATCTTCAAGGGCGTTCCGCCGGACCGCATCAAGGTGACGTCAGCGGACCGCGAGGCCATGATGGACCTGCGCGCCCACGCCCTGCACAAGATGAACCCGTTCTTTCAAGCGACGCGCTGCACGGTCGACGAAATCCGTACCGTGATGTCTGGCGTGTACCCGACGAGCGACGACAACAACATTGTCTACAAGAGCACGCTGGCGTTCAGGTTCCGCGATTCGCCCCGCACCCGTATCGATGCCATCGTCATGTCCATACTGGAGGGGTCGGACGAGTACGTTGCGCCCGAAGGCGAGTGGGCGTCCCTGACCACTGAATGCGCCGAAGATGCCCGCCTG…	unnamed protein product [Plasmodiophora brassicae]	Plasmodiophora brassicae	0	SPQ93098.1
Pb4_102295	ATGTCGACGACGGCTGCGGTGTTCATGGTCGCCTTGTTTTCGCTGGCGTCGGGAGACAGCCTGTACAAGAAGTACACGTCGCAGCCGCCTCGGCAAGACGGCCGGTGCGGGCCATTCTTCGGCGGGGCCGGATGCTGGCAAGCCAGCCACTGCAGTGACTTTGGTTGGTGCCACCCGATCGACAACACGACGCTGACGACCTGGGTCGGCAACTTCCACTACGACGGCCAGATGCAGAACCTGGGCAACTGTATGGACCTGCCCGGCAACAGCAACGGGGCGTGCAACATTGCGATGCCGGCCGGTGCCATGCCGGGCACCATGTGCTGCGATATGTTCATCTCACACTTCCATGGCCATTACTGTGCGTTCAGCCCGCCCGACATGGACGTCTGCCAC…	hypothetical protein PBRA_004355 [Plasmodiophora brassicae]	Plasmodiophora brassicae	7e-05	CEO95629.1
Pb4_102313	ATGTTGCGCACGTTCCTGCTGCTGGCACTGGCCGACGCGGCTCTGGGCGAAACAGGACAGATCACGTTCTATCCGTCGGATACGGGGGCGCCATCGTGTGGAGTCTCGGCCCCGACTGGGTTCGTGACGGCCGCAATGCCGCCACCGGCCCAGTGTGGTGCATGCTTCAAGGTGACGGTGACGCAGGCGTCTGAAGCGAACCCGGTGACGGCGGCAGGTGGGTCCGTCAATATCATCGTGGTCGATACATGTGAGGGTGGAGCTTGCAAGACCTTCGACCTAATGATGGGCGATGGTAACTCTGGTGGCGTTCAAACGATCGAGTAA	hypothetical protein PBRA_000445 [Plasmodiophora brassicae]	Plasmodiophora brassicae	6e-60	CEO94660.1
Pb4_102410	ATGTCACGTCGGCTCCTGATGGTCGTCGCCCTTGTCGCTGCACTTGGACACGCCTTTAAAATTATCGCCTACGACAAGACTTACGAGCTGCCAGACGAGCGTGCGGCCATGCACTCGCCTGACCTTCTTCAGAGCGCCGTTGCTTTCCAGCGCGTCAACTGCCCGATTTATGGAGACGTCGCAGCCATGCACCTGCAGGACAAGCCCTGGCAAACCCGTGGCGTGTTTGGCCTGCTTGTACAGTTCATCACGGAGCGGGATCTGGACGTCGATGACGCCTGCCAATGGGTCCGAACCAATCTCGCAGAGAGTACAACCATGCAGATTCAGCTGCTTCTGTCAGCCGCCGACAACCTCAAGATCCGCCTCTTCATTATTGCCATCGGGATCACCCTGCCG…	hypothetical protein PBRA_000521 [Plasmodiophora brassicae]	Plasmodiophora brassicae	2e-63	CEO94735.1
Pb4_102563	ATGGTGGTCGCAGCGTTGGCACTGGTTGGCGTTCTGGCGCTGGTGGGTGCAGGCGCTCGAGGCGACAGCAGCGAGGCGATGATCGAACAGCTATCGGCGCGCCCGTCATGGAGCGCATCCTGCTTTGACATGAAGTACTCGGGGGTGGCTGTCAGTGATCGACGTGTCCTGACGGTTCAGCGCGGTGCCGGCACACCGGACTCATACCTGGCCACCATCGTCATCAACGAGACACTGTACATGAATGGCGGATGCAATCCCGCGTTCGCCATGGTCACAAACACGTTCCGCCTGGGCATTGCCAAGCAGGTCGCCTCGCCAACGGCAACCACCCCAGGCGCCCTGGACATCGACCTGGTCCCACTGCAGGTCGTTGTGCACTTTGAGAGCGACCTGGCG…	unnamed protein product [Plasmodiophora brassicae]	Plasmodiophora brassicae	9e-176	SPQ95261.1
Pb4_102675	ATGACGGCCAATCGCGTCGCGATCGCTGCCCTGTTCCTGGTCGTCGGCCGGCTCGCGTCGGCGTTCGAGCTGATGGAAATGCACAACGTCAACGACGAACTGGAAGATTTCGCCCACGCTCACCATGACGGCTACTTCCAGAAAGGACACTCGCTGGACCACATGGACGACGAGGACATCAACCACGAACGCGACATGGACAGGAACGGCGGTTCGCCGCACTACCCGTCTTGGTACGAGTACGACCTGGGCCCGCACGGCGAAGTTCCTATCGGCCCCGAAGCCTACCACGACGCTCGAGTCGGCCATGGTGTCTACGACAACCGTGCCGAGTTTGACCTCTACGACCGAGGCCTCCCCGGCCACGTCCACGATGAGGATGTCGTTGAGGAACCGTAC…	hypothetical protein PBRA_006365 [Plasmodiophora brassicae]	Plasmodiophora brassicae	6e-143	CEO98251.1
Pb4_102729	ATGATGTCGCTCGTGACGCTGAGCCTGTCCTGCTCCCTCTTCGTCCTTGTCGGGAACTGGTCCCTAGTGGGGCCGTTGACGCTGGAGCAGGCCGACGCTGAACCCGAGTACGCGCCGCCGTACTTCCTGTACCTGATCATGGGGCGCGGTGCGCGCCCGGCCTACCTGGACGAGGTCCTGCACACGAACCGGTCCCGCCTCGTCATGCTGAGCTGGCAGCACAACACGTCGACAACCGACGTGTTTATGCCCCAATCGACGATCACAACGGGGCGCATCCGCCTGGGCGAGTACGCGTACGACCTGGAGCGCCACCTGGGCCACAAGTTCCTGTACTGGATCTGGATGGACGAAGACGCGAGGTTCGGCCCTGAACCCGTTCACGAATCCGTCCACAAG…	unnamed protein product [Plasmodiophora brassicae]	Plasmodiophora brassicae	0	SPQ95135.1
Pb4_102820	ATGGTACCGATCGGTGCGTTCGGCTTTCTCTTTGTCGTGTTTGTTCTGGACGTCCGATGCGTCGTCGACGGTGCCAGAGGGAAGCACGGACGTTCCTTGTCCTGCGTTGATGCCTCGCTGCCGATTGCGAAGCGGCGAATGCACTCGGATCGGGTCGAGCTGCCTGCTGTCAACGAAACCGCATTACCTGGCGACGACTCTCTCGGCGAAATCCGCATGACAAGCGATGATCTGGAAGCCTGGATGATTCGACAGGACGTGACGGCCAGGTGCACTCTGGTCCGTTTGACTGGCGATGTCTCGTGGATCGGCCCGGATGATCAGTTCACGTTAACGGCCCGGGAGAGCCATGCCCTCCTGCGACACTTCAACGGTGCCCTGTTTGACATCCCCGACCCG…	unnamed protein product [Plasmodiophora brassicae]	Plasmodiophora brassicae	0	SPQ95065.1
Pb4_102969	ATGCTCTTTCACGACCTGGTTGTCGTCCTCATTCTGGCTGATGGGAACGCTGACGCCACGCGTCAGAATCGTGGTGAGCGTCAGGAGAGCCACACGACACTACCTGTCATGAACATAGTTTCCGATCGTCTTGATGGCACGAGACAGTTCCTCTTCGAGATCTGCCGCTCTGCACCACACTGCGTTAGACCCGACACGGGACGTAAAACGTTGCGGGTCCTACTTCTTAATGGCGGCCTGCAGGGCCTCAGGAAGCAGTTTCGCCTCCTCCATCAGGTCGGACGCATCCTGCTTCTGCTTCTTGCGCTGGCCGATCTCCTTCGACAGCGCGTTCTTCTTCTTCTGCACCATCTCGACCTGGAACTGCGCCTGCCGCCATTGCTCATCGAGGGCGATCAG…	hypothetical protein PBRA_002811 [Plasmodiophora brassicae]	Plasmodiophora brassicae	8e-76	CEP02844.1
Pb4_103015	CTGGAAGACGCTCTGCCGGCTCTGCTTGCGCTCCTGCTGGAACTGGACCAGCTGTGCATTACGAAGCATGGCGGTGACGTCGAGCATCGCGTCCAACGTCACGAACTCGACGGTCTGTGTGGTGAGGAACTTTCGCATCCGCATGACGCCCTGGAGGACGTCGCGCAACGGCGTGTCGGCGCTGATGGTGACGAGGCCATTGGCATCGGGTCGCTGTGGGATGTCGGCCCCGGTGATGTGCCGATGGTCATAGTAGGTGAAGACGGCAGCAGGACCGCTGACGGGCGAATGCCCCGTTATCGATTCGATCGTGGCGGCGTCCGTCCCAGGCAGTGCCCGGTCGTCAACGGCACCGCTGCGCCTCCTGATCAGTGCACGAGGCTGGTTCGTGGCTTCGTC…	hypothetical protein PBRA_002762 [Plasmodiophora brassicae]	Plasmodiophora brassicae	0	CEP02795.1
Pb4_103026	ATGCTGCTCTTCGCGTGCCTTCTGCTGATCACGTGCCGCGGTCTTGCGGGCCCTAGTTGGTCCGACGGCGCCGATGATGACGTGGGACCGACGTCCAGTGTCGTGTCTGGCTCGGGAATCGAGGCGCCCGACATGGAAAACGATGGTGCGAAACGAGACCCAACGATCGACCCAGTTGCGTTTCGAGCGTCGATGCGTAAGCGGTTCTGTGAGGTGGCCGTCGGCACAAGTCCATCCAAGGAGAGGGATATTCAACGGGCGTACCTGAGAGAGAGTTTGCAGTGGCATCCGGACAAAGCACCGACGACAGACGCTCACGAATCGTACACGATGGCGTTCAACATCATGAAGGAAGCACGCGATGAAGCCTGTGACCGGGTCGTATTCGATCTCAAGTAC…	hypothetical protein PBRA_002753 [Plasmodiophora brassicae]	Plasmodiophora brassicae	0	CEP02786.1
Pb4_103136	ATGAACGGGCAGCTTCACTTTGTCACATTGCTGCTAGCGTACGCGCCGATGAAGACTCGCAGCCAACTGACCGGCACGCTTCCCGCCTTTGCACTGCAGGATCAGCCTGCCAATGGTAAGCGTAAGTCGTTCTCGAATGAGAACGCTCAGCAGTCAGCCTCCAAGAAGCGGCACGTGGCGACACCTCGGGTCTCGAAAGGCAGCCTGAGCCCTGAGCAGCAGCAGCAGTTGCAGGCGCAGCGTCAGAGGCAACTCGAGTTGAACGCGCGCCTCCCGATTCAGCAGGCGGAACGAAATCAGCATCAGCAGGAATTGCAGCGTGCTGAGCTTCTCAGAGCCCAGCATGCACAAGCGCAACAGCATGCCGTACGTGTCCAGCAGCAGCAACAACAGATCCAG…	hypothetical protein PBRA_002649 [Plasmodiophora brassicae]	Plasmodiophora brassicae	1e-74	CEP02682.1
Pb4_103137	CTGGATCTGTTGTTGCTGCTGCTGGACACGTACGGCATGCTGTTGCGCTTGTGCATGCTGGGCTCTGAGAAGCTCAGCACGCTGCAATTCCTGCTGATGCTGATTTCGTTCCGCCTGCTGAATCGGGAGGCGCGCGTTCAACTCGAGTTGCCTCTGACGCTGCGCCTGCAACTGCTGCTGCTGCTCAGGGCTCAGGCTGCCTTTCGAGACCCGAGGTGTCGCCACGTGCCGCTTCTTGGAGGCTGA	hypothetical protein PBRA_002649 [Plasmodiophora brassicae]	Plasmodiophora brassicae	1e-12	CEP02682.1
Pb4_103257	ATGCGGCCGGTCATCGTGGCACTTCTCGCTGTCGTCGTCATGAGCGCGCTCATGTCCGAGGCGGCCTTCGAGAACCAGACGCAGGCGATCGCGATCGCGCGCAGGGTATCTCAGGAGAAGGTCCTGGTGAGCCCGTCGTCGGCGTCGCCGAAGACGCCCAAGGCGTGGATGCTTAAGGAGTTCCTGGACGTCGACACGGACGAGGACGACCTGACCGAGCACATGGTGCAGCCGTGTCAACGCGTACGAAAAGTCGTGCGTCGTCGTAACTCGAAGAGCAGCTGGACCGGCCCCGATGATGACGAGGACTTCTGA	hypothetical protein PBRA_005253 [Plasmodiophora brassicae]	Plasmodiophora brassicae	2e-21	CEO96644.1
Pb4_103270	ATGCCCACAGCCAGCTGTGTGCTGTTCACAGGGATCGCCGTCTGCACCGTCATCTGCGATGCGAACACTTCCAGCGGGTTCGACGTCGTCGGCGGCGCGGTCGACGCCGGCGACGACGACCCCGGGTGCACTGTCGACAGGACGACGGCTACGACAATGACGATGACGACGAGCAGGATGCAGACGATCGTGGCGATCGACGTTGCGTCGAACGGGTTGCGTCGCGCCACCACGAAATCCATATCGCTGATCGCCGTCGTCGGCGCCACCGGGAACGTCGGGTCGATGGCGACAATGGCCGGGCCGTCGCCGCTCGACGACGATCGGTGCCGAAGCGTCTCCCCATTGGCGTGCATCGACCAACGTCGGCGACAGGCGTAG	No significant similarity found.
Pb4_103416	ATGACGGGCCTACCTGGCGCCGCTGGAACGCCGCCGCTGCTGCCACTGCTGCTGCTGCTGCTGCCTGTGGCCATGATAGGGTCGTGCTCAGGCGACGCCGATCACGTAACGATGCCGAGTGATGCGGGCAATGTCACGTATCCGGGATCCGATTCGGGTGCGTCGCGTACGACGCACGCGTCGGCGAGCTCGTCGGATCACAGCAGGGATTCCGTCACCTGGTCGCACCAAGTCATCCCGAAAGATGGCGGAGGCGCAGAGTCGTATTCAACATCAAGTTCGGACGTCAGCGCTGATGCGTCGGATTCCAGTTCGTCGTCTGATGATGGCTTCTTGTCACGCGTGCCCGGACCGTTGACGATTGCCCCGCGTCCGAACGCGACAGAAATCCTCTCGGCC…	hypothetical protein PBRA_005139 [Plasmodiophora brassicae]	Plasmodiophora brassicae	0	CEO96530.1
Pb4_103428	ATGGTTGCCTTTCTGGCTGGCTACGTGCTGCTCGTCGTGATCGCCTCGGTCAAGTCGGTCGAAGCGAGCCTTTCTGGGTTGGCCTCCCGATCGACGCTGTCTTCCACATTGCGCGCTTCGCCTCAGCAATGGCCTGTCCCCAGGGTCCCACCTGGGTCATCGCATGCGTCTAAACTCGGGTTCCTGTCCGCCAACAAGCTCATCGCGTTCACCTTGTACGGTGGCCGGTCGATTGACATCGAGGGTGGAGCGCTGAACGCGCGAGCCATGCCGCTAGCCTATCTTGGCTGGCGCGTTCGCTTCTACATTGACAGCACTGTGCCCCAGTCCACCATCGACAGGCTAACGGGCGCAGGCGCCGAAATCTCGTTCGTTGACCCAGACATGGAATCGTGGCTG…	hypothetical protein PBRA_005130 [Plasmodiophora brassicae]	Plasmodiophora brassicae	0	CEO96521.1
Pb4_103470	ATGATGGTGCTGTTCGGCGACCTCGTCAACGCGCTCGCCATGGTCGCCACCGTCGTCACCGTCGTGGCCGCCTCCTTTCGCACGTCCGTGCCGCGACCGCCCCCCGGCGCTGACGCCGCCGACGGGTGGCATCCCGACGCTGTCGTGACGGCGCAGCGACCGCCTACTAGTATAGCCTTGTCGCCGTCGGCCCCGCCGAATTCCTGCTCCGGCGCGAACGTGCGGGACGACGGGTTCCTGGAGGTGGACGATCCCGAGGAACGCGTCCAGCTGTCGGAGCAGTTCGGCTGGGTGGAGGACCGCGGCATCGAACCCCTGTCGCAGGCGGAGATCGACGAGTTCAACGCCAGGTACAATGGGGCCCTGCGTCCTGCGCCGGCACCCGCCCGCATCGCGTTA…	hypothetical protein PBRA_005108 [Plasmodiophora brassicae]	Plasmodiophora brassicae	3e-49	CEO96499.1
Pb4_103473	ATGTTCAACCGCCTTGTCGTCCTGATCGCCGGCGCATCCCTGGCCGGCCTGATGGCTGCGTCGAACGACAAACGGCTTGCAGACCCGACGAAGACGTACGACGACATCCTCAAGGATATGCGGAAGGATCCGGCAATGGAGAGAAGGAGCAACGCGATTCTTCTCGCCATCCTGGCCGGTAATCTGGACGTGGCCGGGTTCATAGAAATCGCCATCAACACCGTCGAACAGGCCGGGACGGACGTGGGCAAGGCGCTCAGCGTCACCGGCGTGGCCACCGAGCAGCAGATGAAGCAGCGCCGCGCCAAGGTGTCCTCGATTGTCGACGGCAAGAAGGCCGCCCTGAAGGCCGAGTACGGCGACGTCGCCAGGCTCGTCGAGCACGACCCCGACGCCAAG…	No significant similarity found.
Pb4_103487	ATGGTCCTCTGCGCCATGCCCCATCTCGGCGCGATCGTCTACGCGACGTCGCTGCAAGTCGCGAAAGCCGTCCTCTGCGTCGTCCTGCAAGGCCGCCCGACATTCCGTTGTGTTCGGCATCACACGGCGCAGGTCGTCCCTGACACCCGCTACCACCTCAACACGTCCTGCTGGACGCTTGATGTCGCGCGCGTCATCGAACTCATTACCCGCATGCAACACGTCCTGCTGATGGGGTATCGTCGCGTCCAGCGCGTCTGTGAGAACGCCCTGCACCTCGAGGACAGGTACGAATTGTCGCCTCAGGCACAGACCCAGGCCGTCTAA	hypothetical protein PBRA_006578 [Plasmodiophora brassicae]	Plasmodiophora brassicae	7e-64	CEO98464.1
Pb4_103507	ATGTTGCACCTGTACGTCATTGGAGTGATGCTGGCTATCAGCCACCAGGTCGTGCGCACTGATGCCGCAATGGGTGAAACGGGTCGTCTACTTGACGTTAGCGTTGCTGGGCTGGCGGGTGCCGTCGACTACCATATCGGGACGATCACGGACGAATGTCGCCGCGCGATGGAAGACGTCGAGGAATGTGTGGAGCGCCGCGCTGGCAACGGGGCTGGCCGCATCAGCCAGGAGCATATCGAGGCGGCCGTGCGAAAGATGAAGCGTGTCTGCACTGCGTTTTCGGTGACGCGCCCGCTTCGTGGGTTTCTGACGGGCATGGCGGCGCATGCTGTCTATCGACTCCTGTCGGAGGGCCTGCAGGTTGGCAAGGCGGATTCATTCCTAGCAGCCGCAGCT…	hypothetical protein PBRA_006594 [Plasmodiophora brassicae]	Plasmodiophora brassicae	1e-95	CEO98480.1
Pb4_103541	ATGGTCCTCCTGAAATTGTCGCTGTGTGCGCTGCTGTTAACGTTCCGGTCGGGCGTCCTCGTTGCCGCTTGCGAACACGACGACGACGACGCCTGGGCCGAGGCCGTTACCTTCTTCGACTTCGACGCGTTCGACGCCCATAATCTTGCTGGCGCAGGTGGTGCCGCCATATTGGACCAACCCGCGTCTTCCTTTCCCCGCATGGACGACCCCCGCCCCGACCCCAACTTCAGCTACGCCGCTGATCATCCTGGCGCGGATGGCCCGTGTGGCCAATCTGGTCCTTCCGATGCCCGCACGCTCGGCCTATGCCCCAGCGACGACAGGGTGGATCTCGTGCCAGTATTGCGGGACAACATTCTCCACTCGCCACAGTCGCGTGTCACACGAGACGCACAG…	unnamed protein product [Plasmodiophora brassicae]	Plasmodiophora brassicae	1e-08	SPQ95872.1
Pb4_103566	ATGACGAAAAGCGCATCGGCAACCTGGCTGCCTCTGCTGCTGACGGTGACCGCGGCTGCGGTTGGCCTGTCGGACTCGGTGGCGCAGACAACGAGTGCTATTGAAGAGAGGGTGACGTCCGTTCAGCTGCACAGGACCGCCCTGGTCAACGATGTCGTCCAGGTCGTCACCGTCAAGAAACTGACCGTCCAGACTGGGAAGACCTACCGGCCGGATTCTCAATGA	hypothetical protein PBRA_006634 [Plasmodiophora brassicae]	Plasmodiophora brassicae	2e-13	CEO98520.1
Pb4_103573	ATGATTCACGGGTTGCTGGACCTTCTTCTTCTGCTTCTTGGGCGTCTCCTCATCAGGGATCGTCACGAGCAGGTATCGACCGCCGATTTGCACCGGCCGTTCTGCGTTTCCAGCGCGTCTCGGATATCTTCCAAGCCGGAGATGAATGCGCTCGCCCATTCCAGGGTGTCGGAGTTCGAGCCGCATTCCATGCGACACAACGCGGAACGCGAGTACACGTGGACCAGAAGCTTGGAGAGCGAGTCTACGGACGGTATCCAGCATCTCCTCGTCGTGCTCAATCTGACGTTGAAGTTCGTCGGCAGCGTTGAGGACATCACGCGCCTGGACGTCGGTCGAATTCCAGAATCGCAACCGGGGGACATCGGCGAAATGCGAATCGCGCGTGGCGCTCATGCG…	hypothetical protein PBRA_006637 [Plasmodiophora brassicae]	Plasmodiophora brassicae	1e-82	CEO98523.1
Pb4_103579	ATGTCGCTCGCCGCCCCGTGTGTGGTGGTGCTCCTTGCTATCGCTGCTGTCCAGCCTTCTGCAACACAATTCGCGCCGGCCACGCCCGGTACTGGGTCCGATTCGACACGACTGCCTGGGACGACGCTATCCACGCCTGTCGTGGGCTCCAGGAACTGGCGTGCTCCGTCGACCGATACTGGCAATAGTGGCACGCCGTCACCTCATCCGTTGTCGCTTCAGGACGACCTGTCGTCGGCGCCACCAGCGGTCCAGATCCTGCACGAGCGCGCCGCCGAGGAGCTGAGCGCGGACGACCAGGAGGCTCTCGCCGTGCTGGAGGCTCGCCAGTGGGCCGACCAGCACAGGCGGGACAGCATCCACAGCAACCTTCGCGGCCAGTTCCAGAACCTGGACACG…	unnamed protein product [Plasmodiophora brassicae]	Plasmodiophora brassicae	6e-119	SPQ95843.1
Pb4_103736	ATGGCACCTGGGAAATCGTACGCGTTGCTCTTCGCGTTCTTAGCTGGACGTTGCGCTCTCGGCGCCGATGACGACGTCGACGGCGACGCAGTCAAGGCCTACTTTGACCTGAATGCGTACCCAGATGATCATCAAGACCTACATTGTGGCATGTACGAGTCGCTCATAATTCCCTGCCAGAACGACAATATCGGCAACCTGCATGACGTCGGCGACGATGTGGCGATGTCAACGGCAGCGTCGAGCACAGGACGTCACATTGAGCGGATCGAGCACACAGCAGTACTGACCGGTACCTCTGACGACGAAACGATGCATGACCCAGCGTCGCACGCCATTGATCACAAGCTCAGCGGCGTGTCAACCTGGGCACCATCCGACGTCGACAGCAGCATGTTA…	hypothetical protein PBRA_007079 [Plasmodiophora brassicae]	Plasmodiophora brassicae	1e-106	CEO98965.1
Pb4_103799	ATGGAGATGCTGGCCGTTGTCCTGATTGGGGTTGCGTTTGCGCTCGGCGCTGCTGAAGGCGACGGGGGCGCTTGCCTTGGGCCTAAGGATGCCGATGCCACGTCGCAGCACGAGAAGATGCAGGAGCTGACTGCCAAGTGCGGCGGCAAGTGCCGTGGCAACGAGCATTGTACTACGGTCTGCATGGAACGCGAGGCTGGCCTCAGCAAGCCCTGCGCCGAATGCTATGGACAAGATGCCCAATGCACGAAGAAGAACTGCTTTATCCAGTGCATGATAGACCAGATGTCGCGGTCGTGCCTGGAGTGTAGCTACGAACACTGCCACGAGGCATTCGCTGAATGCAGTGGTGTGACCCCGATTCCGCCTAAGTCATCTGCCCGCCGTGACCTGGGCGTT…	hypothetical protein PBRA_003213 [Plasmodiophora brassicae]	Plasmodiophora brassicae	6e-102	CEP03452.1
Pb4_103816	CTGCAGCCGCTGTGCCTCTCGTATCTGCTCGGTGGCCCGTCGTTGCTGGTCCTCCTGCAGGGCCATTTCCTGACGGATGGCTTCCTCGGCGTCGGCGGCCCTAGTCTGCATCATCTGCGCCTGCATTTCCCGGACGCGTTCTTGCTGTCCTCTGATATGCGCCTTGAGGACCTGCTCCTTACTCAGCGCCTCCCGCTCATGCTGTTTCGCGACGACCGACTCCTCCAACTGCCGCTGCGTCTCTGCCAAGCGCTCCACAGCGCGCTGTGCGCTATGCTCTATCCATGTCGCGAAGGGCCTGCCGATCCTCAGCGGACCGGCGCGGAGCGGCGGGCAGACCTGGAGTTGGCGTCGCCACGTGACCTTGTCCTTGTGGAGCTTGGCGAGCGTATTCTGGAG…	hypothetical protein PBRA_003198 [Plasmodiophora brassicae]	Plasmodiophora brassicae	4e-91	CEP03438.1
Pb4_103860	ATGTCGAAGAACGCAATCTTGCTGTTGGGTGCCATGCCCACGTACGGGTCGTACGTCGTGCCGGGCGTCGGCGGCGACCCGCCGATCGTCCCTGCGACGTGCGTGCCGTGCCCTTCTGCATCGTCGCTGGCGTCCGCGTACGTGACGTACTGCACGATCTTGCGCGCGAGCAGGTTGGACGACGACGAGGTGCTCGACGCCGTCGCCGCGCCCGTGTACGGCACGAACGGGACCGGTCGCTCGACGACCAAGCTGAAGTCGGCGGTGGCGTTGTCCGCTCCCGACACTGAATTGCCTTTGAGCGCGCTGGATCCCGACGTGAACTTGGCGCCCGTCGGCAACGGGACGACGGGCTCCAGGAACGGGTCGTCCGGTGCCGGCGGCTGCGTGATGGTGGGC…	hypothetical protein PBRA_003157 [Plasmodiophora brassicae]	Plasmodiophora brassicae	4e-111	CEP03397.1
Pb4_103897	ATGAGGGGCGCGTCGTCAGTGACCCTGCGATGGGTCGTGTTCGCGGCCGCCCTGGCAGTTATGTGCTTGGCAGCCAATGACAAAGATGCCAGTAACAAACCGTTAATGCCATCATGGATGCGGGAGTTTATCAACGAAGAGCCTGCGAAACGTGACCTTCATAAGCTGCGGTCGGCGATTATTCAAAAGTCGAAGAGCGGCACGACGCAGGAAGCGCCACCAGGGCGTACGACTGTGTTGCCCAATGGGTTCCACTACAAGACGGATTCTCTCGCTCGTGTCGCTCGAGTCTATGGCGTTTTCCCTTCACTCAAGCCGAAAGGAGCTCCGTCCCGTGTCTGGGCTATAACATCCACATTATTCCAGGTCATCTTCGGCTCGTCGTTGCCGGCGCAGACG…	hypothetical protein PBRA_003128 [Plasmodiophora brassicae]	Plasmodiophora brassicae	0	CEP03368.1
Pb4_103986	ATGCCTGCTTTGTGGTGGCTGATACCATCGTTGATCGCGGTTCGCGCTGCTCTGCAAGGACAGCAGCCCTACGTGGCGTCCCTGCGCTTGCAGCTGGCCGAAGGCGTTATTGTCTTCCCATCGTCATCGCCGGCAACGTTCGGTATGGGATCGACGTTCTGTATGCAAAGAAACGCCACCGCTGTCAGCCTCGCAACGTTGCAGAAGGTCGCAAACGACTCCGCTGCCCGTGGCTCGTCTCTGCAGGCAGATTTGTCAACGATGTACCCAGACGTATCGCGTTCGGGCACGAACCGCTTCTGGATGGCACCCGCCCCGAACGCGACGGACTGCCTGGCCGTCGACGTGTCCCCGAGTGGCCTGACCCAGACGTCCTCGCCGTGCTCGACCTTGCTCCTC…	unnamed protein product [Plasmodiophora brassicae]	Plasmodiophora brassicae	1e-100	SPQ95529.1
Pb4_103994	ATGTGGCGGTTCCTGCTGTACGCCCTCGTTGCCGTCGCGGCCTTCCTCATCGGCGATCGCCTCGGCGCCGCCCGCCACCAGCGCGTCGTGGCGGTCGGCGCCGCCGTACCCGCCACCGAGGCCGTCGTCGCCTACAGCGTCGACGCGCAGTCGACCGCGAGCGCCGTCCGCCAGGCGCAGGCGGTCCCGTTGGTGTACGCCGGGTGGACGGCGCGGTTCTACGTCGACGGCGCCGTCCCGCAACACGTGCTGGCCGACCTCCGGCGGTACAACGCGCAGGTCGTCGCCGTCGCCGACCCGATGGCGCGGTCGGCGCCGCCGGGTCTGTGGAAGTACCTCGCCGCCGCCGACCCGGCCGTGCACCGCGCCCTGTTCCGGGACGCGGGCGCGCCCGTCTCG…	hypothetical protein PBRA_005773 [Plasmodiophora brassicae]	Plasmodiophora brassicae	7e-42	CEO97169.1
Pb4_104034	ATGACGCTGTCGCCTTCGCTAATGGTCGTCGCCATGCTCGTTCTAGTCAGGGTCGTGCACGGCGTCGACAAGGGACCGAACCAGTCGACGCCGCTGGTGTCCCGGGGCGACACCAGTCGGCCCAGAGCCGGTCGCACCTTTCGGGACATGCTTCTTTCGATCTGCTGTATCTGCTGCCCACTGTCCCAGCCCGATGACGATGTTGCCTACCGCCGGGCGACCCGTGAGACCAGTTCAGAGTACACCCGCATCGGGAGTGCATTGCGCGAGCGGTACGATTCGTCCGCCAGCGATGTAAGCGCTGGATCTTCCTGCGTTAGCAGTGAGGAGACGAAGTCGGAATGCGCCATCGATACGCAGTGCCTTCTGTCTGCCATTGACGCTGGCGACGTCGACGGG…	hypothetical protein PBRA_003015 [Plasmodiophora brassicae]	Plasmodiophora brassicae	0	CEP03255.1
Pb4_104045	ATGTCGAGCATCATCACGTTCGCTCTCATCACCGCCTTCTCGTTGCTCGTGTCGGCCCAAGGGCAAGGGCAGCCCGGAGCACCATGCAATCAATCTCCAGGAACGCTGTCGTGTGGCACGAACGCAGGACAGGGTGCCGTGCTGCAATGCGTCAATGGGCAGTACGTTCTGGTCCAGACCTGTAACATTGGTGCCAACACGGCTTGCGGTCTCATGAACGGCATTCCCTTCTGCCTGACACCGGCGGAGGCGACTGCTCAAACGGCGCCAGCCACGATCGCGACCACGAAGCCCCCGGTGCAAACCTTCCAGGTCGGCCAGGCCTGCAACTTCCCGGTCGGAACGTTCGGCTGTGGACCTGCGAACGCGCAAGGCCAAGACGGGATCCTGGTCTGCATT…	unnamed protein product [Plasmodiophora brassicae]	Plasmodiophora brassicae	0	SPQ95475.1
Pb4_104109	ATGCTGCGCCTCCTTATCGCCATCGTCATCCTCGCCAGCACATTCAGCTGCATCGCTGCCGATAATTACGAGAGCAACGATAATGCTGAAAGCGGCTCGGTATCTGGATCTTCTAGCCCCGACGTATCCGGACAAGCTGGTCAGACATTGACAGGGGGCGGATCGGTGTCGGGCTCTGCCTCTGGGAACGTGTCCGCGAACTGTGTCGTCGAGCTGAAGAATGTAACGGACGCGAACAACGTGACGACCCTGAAGAACGTCACCACGTGCGGATCGCAGACGACTTCGACTGCTATCCTTTACGGAACACCGAACGAGATGATCCTCGGTGCCATTGCCCTGGTCGCTGCCGCCTGCATCGCTTAA	No significant similarity found.
Pb4_104154	ATGCTCGTGCTGGTCCTGTCGAGCTCCATCGTGCTGATTTCAGGCGGTGACGCCAACATGCCGGCAGTGATGATGACCGCCATCCCCGTCGCCAGCATCAGGACGTGGCGTGCCACGGTCGTATCGTTCACAGCGACGACGTTCGACGTCTCGGTCCCGACGGCGGAGAATATCCTGAGCATTCGCAGGTTCTTGGCGAAGATCGTGGATAGGATGGTGACGACCAGCATCGGGAACCACGACATCCTGATGACGCACATGGTGACCGTCGACTCCCAGGCCAGCTGGATGGCCGACCCGGTCAACAGGCACGACAGGATGCAGATGACGCAGGTGAAACGGACGCTCACAGATCGAACCGCTCGCGTCCTGCGATATCTGATGATGCACCCGAGTGCC…	unnamed protein product [Plasmodiophora brassicae]	Plasmodiophora brassicae	2e-69	SPQ95396.1
Pb4_104286	ATGTGGTCGTCGAACACCTTGCTGTCCCTGCTGCCCAGGGTCTTCATCAGCGTGGACGTCCACATGTCGGGCGTGATGCGCTGGTCTTTCACGCCCGGCCTGACGCCGAACTCGGCCAGCACCTGCGCCGTCCCCGACGCGACGTCGGCGTTCGGGTCGAACGCCTTGCAGACGGCGCCGATATCGGACACCTCCAGGAACCCGCTCTTGTTCCGATCGCAGAGCTCGAACGCCGCCTGCAGCCGGGCCGTCCGCCCAGCCGCATCCGTCGAGTCGCCCTTCTTCCCGATGGCGAAGAAGCGCGCCATACGACGGGTCGATCGTCGCACGCGATTCGCCCTATAG	hypothetical protein PBRA_008302 [Plasmodiophora brassicae]	Plasmodiophora brassicae	4e-67	CEP00990.1
Pb4_104298	ATGGGCGGTTTGCTGGTCGTTGGCGTCGTCACTGCGCTCGCCTTGGCGGCGGCGCCGGCGTCGACGTCCGAGTCGTCGTCCTCGGTGGCCTCCACGATACGCTGCTGGATGGCGTTGCTCGTCTGCGACATCAACCCGCCCTGTGACACCATGGGCCAGGTGAGAGCCCTACGAGGGCGAGCCACCACACACACGCGCCAGACCTTGCTCTTCCGGCCGCTGTTGAACGACTGCATCCGGTTCAGCGTGCTCGTCAGCGGCGCCGACTTCGCCTGCTTGCCCCGGATCCAGGGCGACGCCAGGAAATCGGCCAGCGACATGCGCTCCTCGGGGACGATCTTCAACAGCGCCCGAATCATCTGCTTCGCTGCGTATGTCAAACCGAAATAG	hypothetical protein PBRA_008310 [Plasmodiophora brassicae]	Plasmodiophora brassicae	1e-28	CEP00998.1
Pb4_104299	ATGTCGCTCGCGCGCCTGGTCACTGTCGCTGTCCTCGCCCTGGCCGCTGCTGCGCCTACCGTTCGTGGACAGGACTGCCCGTTGGCCTCGCTGTCCCCGCCGCTTCCGTCGACGGCCCGCCCTGAATCGCTGCCGCTGTCGGCGGGCGCGAACGCGATGGGGAACAACGAGGCGAAGACGCTGACGTCAACTGTTGCGCCTGCCCCAGCGCCAACCGTTGCGCCTTCCCCAGCGCCAACACCCGCTCCGACACCCGCTCCGACACCTGCGCCGACCGCTGCGCCGACACCAGCGCCGACGCCCGCGCCCACCCCTGCACCGATCCCAAGTGCCCTGCAGGAAGGGCAGCGCCTGACGCCAAACCAGTTCATTCGCAGCAAGGACGGGCGCTTCACGCTG…	hypothetical protein PBRA_008311 [Plasmodiophora brassicae]	Plasmodiophora brassicae	3e-104	CEP00999.1
Pb4_104317	ATGTCCGCTGTCCGACTCCTGTTGGTCGCTCTCGTTGCCGGTCTCGTTGTCGCCGACCACTGGGGTCACGACCACGTTGGGGACGACTTCCACGGGCACGGCCACGACGATCACGACCACGACCACGAGGATGATGTCGACGACTGGCACAAGCACATGAACGAGGTGCACCGTGACGTCGACGGCAACCTGCTGCACAACAACGTCGACTACGACCACATTGACGATATCGACGAAGGCCAGCACCTGGAGCACGAGCGCAAGCACCACCACTCGCACACGCCCCACAACGACCTGGACATCAAGGACATCCACGAAGACATTGTCACGCACGACGAGCAGCACCACGTCGAGAACGAGCTGACCGAGCACCACCACCGCAACGACAACGACGAGCAC…	No significant similarity found.
Pb4_104322	ATGCGTTTCGCTTCGATTGCATTGCTGGTGCTGCTGGCTGGCGCGGTTGCGGCCGACCACTTTGGTGGTGACGACTTCCCGTTCCATGACGACCACGGTCACGACGATCACGACCACGACCACGAGGATGATGTCGACGACTGGCACAAGCACATGAACGAGGTGCACCGTGACGTCGACGGCAACCTGCTGCACAACAACGTCGACTACGACCACATTGACGACTTCGACGAAGGCCAGCACCTGGAGCACGAGCGCAAGCACCACCACTCGCACACGCCCCACAACGACCTGGACATCAAGGACATCCACGAAGACATTGTCACGCCCGACGAGCAGCACCACGTCGAGAACGAGCTGACCGAGCACCACCACCGCAACGGTGACGACGACCACGTG…	hypothetical protein PBRA_008325 [Plasmodiophora brassicae]	Plasmodiophora brassicae	5e-40	CEP01013.1
Pb4_104398	ATGCCGATTGGTATAGCGGTCTGCGCCGTCCTGCTGTTCGGGTCCGCGTGCGGGGACCCACCTCGCAATGGGAGTTTGGTTGACCAGGCCGAACGGCACCGTGTCCGCCACTCGAAGTCGTACCCTGACCTGTCAGGATTGGCCTTCTCGACCGATCTGCGACGTACGAGCAGTGGGCACCCTGCGTCTGGGGACGACGTGCGGCAACAGCCGCTACGCAAGACAATCCGACGATTCGCGAGTCTGATGTTCGCCAAGGACTGGCGGGACAGTCGTGGTCCTGCGGATAGCGAATCGTCGCTGTCATCCACATCTGCATGGAAGCGACCGTTGCTGCGTCTCAAGTCCAAGCTGCGTCGGCGTTCGTCGCGGTCAACTTTGCTTGAAAACCGAGATCAG…	hypothetical protein PBRA_003428 [Plasmodiophora brassicae]	Plasmodiophora brassicae	0	CEP03821.1
Pb4_104483	ATGAGGATGTCGCACCTGCTAGCCGTGGTGGTGGTCGCCGTCGCTGCCGACGCGCAGTACGCCCCGGTGGACCCGTACTACCTGCCGGCCGTTGGCACCCAGCAGGCCGCCGTCAACCAGCACTCCGCCAACGGCGTCGTCAGCCAGCGCGCGGACACGGCGTCGGACTCGAACGCGGCCGACGTGCACAGAGCAGTGGACCAGCTCGACACGACGGACGACAACCTGCGAACGGCGACGATCGCCGGCGGCGGGCTCGGCCCAGACGGGGTGCACAGCGCCAGCGCCGGGGCGGATGCCCACCATGGCACGATCAGGTACCATCAGGGAACGCTGGACGCCAACCACGCCGGCACGACCCGCCGGGCGAGCAGCGCGCTGGACTCGCTGACGAACACG…	hypothetical protein PBRA_003357 [Plasmodiophora brassicae]	Plasmodiophora brassicae	0	CEP03750.1
Pb4_104560	ATGGTCGCGATGCGAACCTCGCTGGTCGTTGCCGTTGCCGTCGCCCTGTGCGTCCCCTGCGCACGCGCCGATTACGAGTACGGCGGGTGCCGGGCGCTGATGGCGGTCGCGTCGCCCAAGTGGTGCTTCGACAACTGCCACCACGTCCCGACGTTCTGCCCGTCCGATTACTGCTCGCCCGAATGCGCTCCGTCTGGCGTCGTCCAGAAGCCGTTCGAAAGTTACTACGCGGCGCCGTCCGACTCGTACGAGGTCGCGCCCGAACAGGACGCCTACAACGTGCAGACGTCGTCTGAGGCGCACGAGTACTACGCCGAGAAGACCGACTACGAGGACGCCGCTCCAGCGTACAGCGACGAAACGGTCGAATACGAGGAAACGTACGAGGAGGAGCCGTCG…	hypothetical protein PBRA_003303 [Plasmodiophora brassicae]	Plasmodiophora brassicae	7e-142	CEP03696.1
Pb4_104604	ATGCTGTCCCGCCTACCGCTGTTGGCTGTCGCGTTCGCGATTGCAGTGAATGCTCAGTCGGGCAATGTGGCACTGACGAACGGTCAAGGCACAATCACGGCGAGCGGCCTGCAATTCTCGCCGTGTTCCGATCAGACGTTCACGTTCCCGCCGTCCGTCCCGGCCGGCCTCAACGACCAGAACGCCAACGTCGTCATCACGATCACGTACACGTACACGGCGGCATCGTCGTCGCAGATTATCGCGTCCAAGGGCGTCCTCATGACGGTCACCCTCATGAAAGGCACAACAGCGTGCATGCAGCCGCTGTCGATCACGTTCATGCCGACGACGAACAGCAACCCGAACACGGTGTCGTTCACGGTGCCGACGGTCGCTCGATTCGACTCGATAAGCTTT…	hypothetical protein PBRA_003270 [Plasmodiophora brassicae]	Plasmodiophora brassicae	0	CEP03662.1
Pb4_104606	ATGATCACCAAGATCGTCGTTGTTGTCGTCGCGTGGGCATTGGCGACAGCACCCGGGTCGGGCATGGAGTATATGAACCAGCAGGTGGACATCAGCGGTATTGACAAGGTCGAACTGCTACACGAACTGTGGCAGAATAGGGAACCCGCCGTGCAGTCCTACTATGGCCCGGGCACGCCTGCGCCCGCATTCGATCATGCCAAAGCCAATGGTGCAGTGCTGCGCCACATTGAGTACTTCGAAGGTCGCTGCATCAAGACCGACTTGTCCGGGGATACGGCCAGTGCGTATTTGTACGATTACGATACGGGGCGCGGAACGTTCCAGCGCATCGTCCAAGGGCTCCGTCAGAGCAGCAGCAACCGCACGTCCGCGATCCGCTTGCCTTGA	hypothetical protein PBRA_003268 [Plasmodiophora brassicae]	Plasmodiophora brassicae	5e-51	CEP03661.1
Pb4_104753	ATGTCGTCGTCGTCGAGGTGGATGTGGTGCATGATGACGACCTGTCGGGGCACCTGCCTGCTGACTGCTGATGCCGGCCAGCCCCCCAGGTCGATTCGACCGGCGCGCCTGTGCCGTCTGATGGCCGCCCTGCGTCACCTATCGCAGGCGGCCGCGTTCCGATCGCACGTCGCCGGCATGGACGTCGCCGCCGCCCACCGAGACGGCATCGTTGCCTTTGTGTGCAATTCGCGGGACACGTCCCTGCCGGCGTTCCTGCTGGATCGCGTCCTGGGCGAAACGGATCTGACAGCGATCCTGGCCGGCGACATTGACGACGCTCGAGCGGCATCGTTGAATTACACGGTGAAGAGCGAGCTGAGCGCGATCGCTGACGACGCGTCGGTGGCAACGCACGAC…	No significant similarity found.
Pb4_104846	ATGGCGTCGATGTCGGCGCGCTGTGCCTGGAGCGCCTCTGCTACGATCGCCGCGATCGTGCTGGTCAGCGCCGATAAGGGCTACTTCAAGTCTATCCAATCACTGCAGTATACCGAAGCTCCCACTAACCTGGATCAGCTTGTCAATGCTGTTCGTGCATCATTCGACGCGGTGTCGTCTGATACCTTGAATAAGGTCTTCCTGACTCATCAAGAGTGTATGATCGCCATTATGCAGGCAAATGGCGGTAACGACTATCCGTTGCCACATATGCATAAGGACCATCTGAATCGCGTCGGGGAGCTTCCATTGGCACTTGAGTGCGATCTTGAACTCGTTCTTGAAACAAAACATGACACCCATCTGCAACAGGCGGCGCTCACAGAGAAGGACAAATGC…	hypothetical protein Vadar_005306 [Vaccinium darrowii]	Vaccinium darrowii	1e-27	KAH7853670.1
Pb4_104907	ATGAAGTTGTTGCCAGCGACAGCGTTGGTAGTCGGAGCCGGGGTCGGCTTGGCGTACGCCGCTGGCAGGCCATCCCGACGTCAGTTCGTGAAGAGCGTAACGGTTGCGGCGCCGATCAGCGTCGTCTGCCAGGCGCTTCGCGACCTGGACACGTACTTCAAGCTGTGCGAGCTGCCCGGTGAGCAGTACGCCGTCGAGGGGTGCACCACAGTCGACAAGACGACCACGTTCCAGGTCGTCCACCGCCTCCGATTCGGCAAAGTCATCCGCACCTGGGCGTCTCGAGCCGAATCCGATGCCGGCGACGGCGTCGTCGAGTTCTGCGACACGTTCCAGGCGTGGAGCTCCGATTTCAAGATTGTGTTCCGTTTGAAACGCGCCGGTGAGCAACGCACGCAG…	secrectory protein [Plasmodiophora brassicae]	Plasmodiophora brassicae	4e-113	QGW67284.1
Pb4_104908	ATGGCGTGCTGGTGGGCGGTCCTAGCCGTGGGCTTGTTGGTCGGCTTCACGAATGCGGCAAAGATGCGCGTCAACGACAAGCATGACATTGGTGATCTGATCAGACGCGTTCGTCGACGCGGCCTGAGTCTGCATCCGTTGCAAAAAAGCAGCAACGCCACTTCGTCCGAACTGTCGTTGCTGCATGTGATCGCGTCGATTCTGCATCGTCGTTTGCCTGACCTCGTTTCGAAATATGAAGAACCATACACGTCCTCGGCCCTGCACAACTACTACTTTCAGACGGGCAAGTTGTTGCGCCTCCTTGGCGCCGACGGGAACGATCGCGTCCCACACGATATTGTCGATGCGCAAGGAAACACAGCCCTGAACAGGTTTATTAACGTGTTCGCTAGTGGA…	hypothetical protein PBRA_001192 [Plasmodiophora brassicae]	Plasmodiophora brassicae	0	CEO99286.1
Pb4_104958	ATGCTTCGTGGCGTCTACTGCGTCTTCATTGGCCTGATCGCGGGCGGCACGTTCGCGTCCGCGTTCATCGACCACGAGAATGTGACCACGACACTGGCGAACACAAAGGAGCGGGCAGCAGCGGGCATCAGTCGGTTGGCGAACGCGGCCGACAATGTCACGGCAGCGGGCGGGCTCTGGGTTCGAAGCCGGCTGCACGACGCGGGCAGCACAGCATCACAGATGAAAGGTCAGGCGTTATCGACCTTCGACAGAGTGTCGGCAGAGGCGACAAACAGGACGGAGGTGGCGAAACGCACGTGGAGGGGCATGTTCGGCTGGACAAAGAAGATGTTCGACAACGGGCGACAGTCTCTGTCGGACACGCACCAGAAGGCGGCCTCTGGCCTCGACAAGTGG…	No significant similarity found.
Pb4_104988	ATGGACGGCCAGGGCACGTCGGCAGTGGGGTTTGTGGTCATTGTCGTCATCCAGGTCACTCTGGGGCAGGTCATCGACACAAACAGGAACTCGCAAGTCTGGGCGCAGGTCAAAGTACCCTCCGGGAACGTCGTCTGGCAGGAAGTAGACTCGTGCCCCTTGCAAGGAGAGGTGGGCCCATCCATCCTGGTCACTACCCCATCGTACAATCAGGTCTGGAACGCGGGACAAACCGTCAGGCTTCAGTGGACATCGTGCGGGCTGATTCCATACGTCCGCATCGATCTGTATGATGCACTCAACCTGGCCTATGTCATCGACATGGTAACCGCCAACACGGGGAATTACACCTGGAAGGTGTACGTTCCTGATCATCACCCGATCCAGACATTCTTCACG…	hypothetical protein PBRA_001256 [Plasmodiophora brassicae]	Plasmodiophora brassicae	6e-118	CEO99350.1
Pb4_104994	ATGCCCTCCAACGCACTCGTCGCCCTACTGGCCATCCTCGCCGTCGCTCTAGTGGCCGGGCAGACGTACGGCAACAAAGGCGCCAACATCGACACTGGGTACGCGAAGGATACGCCCACGAAGGAGTCCGCGTCGAAACCATCCAAAGCGCCTGCTCCGAAACCGTCGAAGGCGCCCAAGGTGAAGGCAACGCCAGATCCGACCACGAAGGAGACGCCAGATCCGACCACGAAGGCGACGCCGGCGCCCACGACACCGGAAGCCCCCACGATGGAGCTCTGCCTGCCCGGTGTCAGGATGACGGTGCGGGTGCCGGTGGCGGACGCGGTGACGATGCTGCAGAACGGTGCCACGCCCGGGAAGTGCCAGGCGACGGTCGCGCCGACGCCTCAGCCGACG…	hypothetical protein PBRA_001256 [Plasmodiophora brassicae]	Plasmodiophora brassicae	6e-118	CEO99350.1
Pb4_104995	ATGCGGACGGGGGCGCTCCATGTCCTGATGGTGTGCATGGCTGTGGGCGCGCAGGCCGCCATTAACATTGCGATCAATGAGAGGGATAGTGACAGCGGTGCGCACGGTTCCAAGCACAGCAAACATTCGTCGTCGAGCTCGGGGTACCCCCCGTCTAAACCGGCACAGGTTCGCATATGCCACCAGGACGACAATGGGGCCAAACGCACCATGGAGGTCAGCAACGACCTGCTGCCGATCTACCTTCAGCATGGCGGCAAGCTCGGCGCCTGCCAGACCGAACCCCCTACGACTGCTCCAGCGCCTACAACGGCTTCAGCACCGTCCAAGGTCCAATTCTGCCTGGCGTCACACAACGCAACGATAGAGGTCGACCCGAGCGAACTGAACAAGCTGCTG…	No significant similarity found.
Pb4_105074	ATGTCACGGGCGCTGATAGCGGCTGCCGCGCTGGGCGCGGGGTCGGCACTCGTGTGGCAGCGCGCGCGGCTGGTGGCCTGCAGTGAGGCTCCCGAACCCGTCCCGGATACCGTCAGCAAGGAGTATATCGACTCGTTGGACCTGGACTGGGACGGGAAAAGCATCGAAGAGCTGGCGGCGGATGAGAAGTGCCCGCCGTGCTTCCGGTCGGAATTGCTGGGGCCGTGTGGGTCGACGTTCGCCCCGGCGTACAAATGCTTCCGGCTGTGCGAGATTGAGAAGAAAGACATCGACGTATGCAGACCGCTCATGAAGGCGTATGCTGACTGCATGAACGCACACCCGGAGCGGTACAATGCACTGTTTGACGACGACGAGGATGCCGTCCGTGTTGAAGAC…	hypothetical protein PBRA_001323 [Plasmodiophora brassicae]	Plasmodiophora brassicae	7e-83	CEO99417.1
Pb4_105100	ATGAAGACGTTGCTCGTCGCTGTCGCCGCTGTCGTCGTCGTGTCTACTGTCGAGTCGGCGCCGGACGGGCAGGTTCTCGTCTACGGGAAGGGGCGCTTGCAGGATTCGTTCATCTGCCCGCCGTGGGGCCGGACCCGGTACGTGTTCCACCCCGAGTTCATCGACTGGGAACCGTGCGAGTGGAGCGGCTTGACGTTCTACAACACGGCCAAGAAGTACATGCTGGAATCAGTCGACGCGGTCAGGATCGTCATCCAGACCAGCGTCCCGTTGGCGCTGTCGCTGCGCTTGCACAACGTCGGCGTCGACATGGACGTCTACAAGGCGAACTTCCAACTGGAACCAGACAGCGCCCCACAGAACGTCACGCTCCCCATCCCAATCCGCGATCCGCAGACC…	unnamed protein product [Plasmodiophora brassicae]	Plasmodiophora brassicae	3e-152	SPQ97437.1
Pb4_105263	ATGGTGGCGGCCGCGTCCGTCGCCATCCTGATCGCGTGCGCCTTCGTCTGCAGGTGGTCGACGACGCCCTTGCCCTGGACGTCGCCGACGCCGGCACCGTCGACGTCGACGCCGACGCGGCCGTCGCCGCGCTCGTGGGCGGCGTACAACCGGGCCAGGATCTGCGTCTCGTCCAGGCCCGAGTTCTGCGCCAGCGTCCTGGGGAACACCTCGAGCGCCTCGGCGTACGCCTTGACGGCGTACTGCTCCAGGCCGGTCAGCGTCGACGCGTACTCGGCCAGCTGGCAGGACAGGGCCATCTCGGCGGCGCCGGCCCCGCAGACGAAGCGCGGGTCGCGGCAGGTGGCGCGCACGACGTTGACGCCGACGATCGTGGCGATCGACGAGCGCTGCTGGCTG…	hypothetical protein PBRA_009143 [Plasmodiophora brassicae]	Plasmodiophora brassicae	2e-136	CEP02559.1
Pb4_105322	CTGCGCCTGCTGCTGCTGCTGCCGTTGCTCGTCGTCCCTCTGACGTCGCTTCAGGCGACGGTACGCCATCAGGACCATCATCGGCAGCTGGTCGATGGCCTTGGCGCCCACGCCGACGGATTCAATGCGGCGCAGCAGGTCGAACGCCGACGCCTGGACGCTTTTCGCGCTGAACAACCCGACCGCGATCGGCAGCAGGCCAGAGCGGCTCTCCGGCAGCAGCTCCAGCATCTGCCAGACGTGCTCCTCGGTCTGCAGGCGGGACGCGATCTCCTCCAGGATGGCCTGCATCTGCCGCGGGGGCAATCGTCGCACCTGCATCAGGCGCACCGACTGGCAGACGCCCGGGTCGTCAGATTCGGGGCAGGGCGCGTCCGCCGCGCAGAACGTACCGTGCGA…	hypothetical protein PBRA_008725 [Plasmodiophora brassicae]	Plasmodiophora brassicae	0	CEP01783.1
Pb4_105338	ATGAACTCGTTCAACGCCATCCTGCTCATTGTTGCTGCTGTTGCCGCAGGCGTCGTCCAGGCGACCTCGTCCGACGCGGTCGGGTACAGTGCACCAGCCCCGCCTGGTCCTGCGCCGAGCCCCGATTGCCCGATGACGCCGCCCCAGACGACGGCGCCGCCGCCCACGACGAAGCCGCCGGCGCCGGTCCCGCCGCCCCCGATGCCAACCAGTGAATGCCCAACCACAACGCAACAACGCCCGCCAGCTCCAGCCCCAGCCCCAGCGACGTACACGGCTCCCGCCCCGACCCGTCGTGCACCAGCCCCTGCTTCGTACACGTCGACGACGCCGACGACGCGTCAGACCACCCAGACGTACAACAGCAACTCAGCGCCCGCACCAGCGCCAGCGCCGTCG…	No significant similarity found.
Pb4_105361	ATGTTCGTGTCGGGCGTGAGCATTGGTATTCTGCTGAGCCTGGTAGGGTACGCGGGGGCGGGCCCTGCCGATACGAGTGCCATTGCTACGCCAGCCTGTACGCTCGGTGATTACCTGATCCCTACTAACGCGAACGGCGCTGCCAAGCTCATGACGTACGAGGACGCTGCCTTGGAGTGCAGTGGCGCCTGGTCGTTGGGTGTTGCCGACGTAGGTGACAGCCACAGGATCGGCCTGGGCAGCCTGATCAAGTTCTGCAATATCCCGACGAACGGCGCCTGGGTCAACAGCTACAACGGCAAGACGTACAACGGCCTGCCCCTCTTCATGGTTCCGAAAGATTACAGCGTGTTCGCCGACATCACCGGCGGCCAGGTCTTCCCCGTGATCTGCCGTATC…	hypothetical protein PBRA_005942 [Plasmodiophora brassicae]	Plasmodiophora brassicae	6e-94	CEO97828.1
Pb4_105362	ATGGGCAAAGCCATGTTGATCGTGGCTGTGGGCGCCATCTTGCTGGCCTGTTATGCGGTCGAAGGTGGAGGCGAGTCGTCGAGTGAGACGTGGAGCGAGTCAATGACGTCCACTCACACCACGAAGGACAAGTACTCTACAAGCTCGAGTAGCACCTCGGCCTGTACCCGTGGCAACTACCTGATCCCCACCGACGAATGCGGCAACCCCATTGTCGTCCCCTTCTGCGATGCTGCCGCCGTGTGTCGCGACGCGTGCACTGTGGGCGTTGCTGCTGCTGACACCGACAACCTCAAGAAGCTGGGCAAGCTGACCGCGTTCTGCCTGGTGCGTGGGGCCTGGGTCGAGAGTTGGAACGGTGACACCTACGGCGGTTCTCCTCTGTACGTGACTCGAAAG…	hypothetical protein PBRA_005941 [Plasmodiophora brassicae]	Plasmodiophora brassicae	1e-77	CEO97827.1
Pb4_105423	ATGGAGTCGGCATGGTCGGGGAACGCGTTCAGCGCCCTGGTCACCATGTTCCAGCTCTTCTGCAGGTCGCCAACGGCCTCGGCCACCAACGCTGGGCGATACGAATTTATGGCGGGCGTTCTTCGCACAGCAGACGCACGACTGACCTGCATTGAACATGGGCTCGAAATGGTGGTCGGCCAGCTCCGACGCCATCTCAAAGTAGGCGCACGCCTGCTGGTGGCCGCCCTTGCGAAGCTCCAGGACGCCCAGGTTGTTGAACGCCTCGGCGTGGTTGCCGTCGATCGATATGCAGACCTTCAGCGCTTGCATCGCCAGCGTCAGGTCGCCGATCCCGACCGCAATATGCCCGATGTTGTACCTACGCGTCGCGATTCAGTCAGCGCATGGCAGCGGGGA…	hypothetical protein PBRA_005899 [Plasmodiophora brassicae]	Plasmodiophora brassicae	1e-48	CEO97785.1
Pb4_105542	ATGAGGACGCGGCTAGTGTATGCAGCGGGTCTGCTGATGCTGGTCGTCCTCGTCGTGGCGGCGCGCGAGCCCAAGCAAGGCCACACGACGGTCGGCGTCGGCATCAACGTGCACGACCAGGTGACGATCGGATCGAAGCTGGGCCTGCAGAACGTCGTCACCGTACCGCAAGACGCGGCCAGTGCCCGCGACGCCGATATCTTCAGCGTCAGCGACCCTGGCCCGTCGTCGCGTCGCAAAGCATCTCGACAGTGCCCCGGCGGGGAGCCCGTGTGCGAAGGCGACGCCCTATGA	hypothetical protein PBRA_005820 [Plasmodiophora brassicae]	Plasmodiophora brassicae	5e-48	CEO97706.1
Pb4_105572	ATGGTCTCGACGGCGGCCACCGTGCTGATGATGTTGACATGTGTTAAGCAGGCACCTTTGGGGTTCCCCGTTGTTCCACTCGTGTACATGATGTACGCGAGGTCCTCTGGCCCGGGCGCATCCGGCTGCAACCCGGATGCGATTCCTTCCGGGCGCATTCAGGTTAGCGTCGTCATCTCTCAGATATCGTCGCCGACCTTTCTGAATCAATGTCGAGAACCCAATAAGTTCAACCCCAGATTGGCGGGCTGCATCAACGTCTTTCGCATCGACGGCGTCCTTAACGTTGCCGTACGCCTCCTTGTCGACATCGAACTGGACCACATGCCGAACCTTCGTCTTCGACAGGATCGGCAGAATTTCAACCAGGTGCTTCTTGGCGACAAACAGGATTGTCAG…	hypothetical protein PBRA_005796 [Plasmodiophora brassicae]	Plasmodiophora brassicae	6e-38	CEO97682.1
Pb4_105606	ATGGTGTGCGCCTGGGTCTCGTTGCTCTCCAGCGGTGGGCTGCCTCTCTGCCAAGCGTCCAGCGACGGTGTCGAGACATCGTTCGCGGTCGAAGGCGTCCTGAGCGCTCTACAAACGTCAGCGGGCGTGGCCGGGGCCGACATCACCCACATTGAAACGGACACCGCCCTGATTTCATATGCGAAATCAGGCGACATTGTGATGTTCGCAGCGACATCAGGCCTGCCGCAGAAGTTGGCGGAAAGCCTGTTACGATCGGTATCATCGCTGCTGGATACCATGAATGGGCCCGGGTGGGCAGCCGGGCTGACCACACAGCAAACGAGGCACAGGGCCAAGAAGGTCGTCCCGGTTCTGTCGAAGGTGATCGTCGACGGGGCACCTTCCGTTGCCATGCTG…	hypothetical protein PBRA_006104 [Plasmodiophora brassicae]	Plasmodiophora brassicae	0	CEO97990.1
Pb4_105657	ATGCCTGTCCTTGCTGTGTTCCTGTTCGCATGCGCGACGAGTTACGCGCTGGCCGTTGATCTTCACGTCTATCCGACGGATGAGGAGATGCCGCCAAGGATGACGCCGGACGAGGTCGACCATGCCAACTCTATGCTAACCGCTCTTGGGTTGACATCATGGTTCGCGTGTCCACTGGCGAAGGGGGTGACGAACAAGATGGTGACACTGGCGGATGGGTATACCTATGACCAAGATAGCGTCGTCGCATCCAGTCGCAATACGAGCACTCTGAAGTCACCCCATTACCAACACCTGACGATCCCCACAAGCCTCGCGTTTGCATTCGTGAACCTGGACTTGATGGACATCGCCAAGAATGCCGAGTCGATCGAGCAGAGCGTCTCCAAGGGTGAGATT…	unnamed protein product [Plasmodiophora brassicae]	Plasmodiophora brassicae	2e-19	SPQ99898.1
Pb4_105701	ATGCCTGCCCTCGCGGTGCTCCTGTTCGCATGCACGACGAGTTACGTGCTGGCCGTTGACCTTCAAGTCTATCCGACGGATGAGGAGACGCCGCCGATGATGACGCCTGATGAGGTCGAGCGTGCCAACTCAGCGTTAACACGTCTTGGGTTGGCGTCATGGTCTAAGTGCCCAATGGCGGAGCGGATAACGAACAAGATGGTGACACTGGCGGATGGGTATACCTATGATCAAGGTCTCGTCTTCGCATCCTGTCGCAATACGGACACACTGATGTCACCCCATTACCGGCACCTGACGATCCCCGCAAGCCTCGCGTTTGCATTCGTGAACCTGGATTTGATGGACATCGCCAAGAACGCCGAATCGATCGAGCAGAGCGTCTCGAACGGTGAGATC…	unnamed protein product [Plasmodiophora brassicae]	Plasmodiophora brassicae	4e-19	SPQ99898.1
Pb4_105716	ATGCCTCCAGTCGTAAGCCAGGTGGCGCCGCGCTTCTTGGCGATCTCGCTGATCGTCTTGTTCGCCGACGCGTCCGCCGAGACGGACGGCGCCCGCTTGAAGAACTCGGACGACTCCCATCGTTCGACCAGCTCCGACACTTTCGGCGTCGGCACGCCCGGGTTCGCGTTCGGGCCCCGGCCCGCGAGGATGTCCAGGAAGACGTCGGCGACGTTGGCGTTGGCGTCGAATCGGAACCCGAGCGATGAGAAGTACTTGACGGCATCGGGGATCGACCCGAAGTAG	hypothetical protein PBRA_006023 [Plasmodiophora brassicae]	Plasmodiophora brassicae	5e-53	CEO97909.1
Pb4_105738	ATGACGCCGCTCATCTTCGTCCTGTGTGACGAGCAACTGTGCCTGGCCTGCGAGGCGGCGGCTACTTGCTCACAAGGAACCCTAGCGCTGTCCCTTGACCAGTTGGTCCCCTGGGCGTTCATAAATCGCGTGTATATAAGAAAGCACCAGTGCTGGGTGCTCGTTCAGCTGTCGAGGTGTTCCTCGGCTGCAATCTTCGACAGGATCGTGTTGTTCAGCCTGCGCTCTGATTCGGTCCTGTTGCCAGATTGGTTACGGGCGCCGTCGGATGAAACAACGGTGTCGGACGTACATTTGAACGTTGAGCAGGACCTTCTTCTCGTTCAGCAGGCGCATCTGCTCCTGGAGTTCGTTCTGCAGGCGGCGCTTATCGATGACGGCCTGCGCCGCCTGCTTCTC…	hypothetical protein PBRA_006011 [Plasmodiophora brassicae]	Plasmodiophora brassicae	8e-103	CEO97897.1
Pb4_105871	ATGGGATCGTCGTCGTCGATGTGGATTGTCGTTGCAGCGTCCGTCGTGGCAGTGGCCGCCGGCGGCGCCGCCGAGCCGGACCGCGTCACTCTGAAACAGTTCCTGACGTTGATCGGGCCACTAGGGCGTTTCGGGGTTGTCGACACGTACGAGGTCGCACACCAGGCCAGGGATCTGCTTGACCTGCACGAGAATGTCGATTCGGTTCAACAGTGCTTGCAGGAGATGATGGACGCTGCCAACGGGTTCCTGCTCGACCCGGACGACGACGACATGACGGTGACGCTCTTGCACAAGGCCGACCGCCTGCAGATGCTCTATAATGAACTGCTGCAAACCTGA	hypothetical protein PBRA_000545 [Plasmodiophora brassicae]	Plasmodiophora brassicae	4e-62	CEO97200.1
Pb4_105903	ATGGAGTTGCTCAGGGCGGTCACCCTGCACCTGATTGGCGCGACCATCGCCCATGCGGCCAACAAGTCGGTCGATCCTGACGACGATACCAGACAGTACCTGGCATCGAGGGGCGCCAACGTGACCAGCGTCCACGTCATAACACAATCGCAGCTCAACGACCTTATTAGGCGTTGCAGCGTCAACCCGTCGTCAATCGTGAGGGGATCCTCCAACACGCGCATCGCCCAGTTGCCGTCCGGACTCGTGCACCTGACCGCCCTGGCGTCCCTCGACATATCGGACACGGCCATCGCAGTACTGCCGGACGAGGTCGGCCTTCTCCCTGACCTGCGCGACGTCAGGTACGATCCTGGCGTCAGGAACGACGTCCCGGAACGCTTTGCCTCTGCGCTGCGT…	hypothetical protein PBRA_000573 [Plasmodiophora brassicae]	Plasmodiophora brassicae	2e-174	CEO97228.1
Pb4_105904	ATGTTCAGCAGTGTCAACATTCCGATCCTGGCCATCTGGGCCTTCCTAACCGTGTATGGGGCCCCGGGTACAGTGCCCGATCGCAAAGACGTCCCCAGGCTAGACGTGCCGCCGGTGAACGACACAGACAACGTGCCCAACGTGCAATTGCCCGCGACACAATCCTGTCAGCCGCTACACGTAACTGGCATCGGACGCGTGTCGTCACCAGATCAGGTCGTCGAGGACAACGAGGAAATGGCCGCCCACAGGATCGCTCGTGCGAAATCGTCGCTCTGTACCCAGCACGAGACGTACACCAGCATGGTACGCAGCCTGGAGTCGTTGCTCCTGTTTACGGCCGCGCGTTCGTCGCTATTCAAAGACAGGACGGTGGGCGCGGTTCACGAATCGATCGTC…	hypothetical protein PBRA_000574 [Plasmodiophora brassicae]	Plasmodiophora brassicae	4e-119	CEO97229.1
Pb4_105929	ATGCGGCGAATAGGATTCTCGCTCAAGGCGGTCGCGTTACTCGCGATTCCAGCGCTGATCACGTTGGCATCGTCGCAGCCCGTATTTGTCAATAACGGCGGCCAGCCAGACCAGGAGATCCAGCATTTCCTTAATGCCCTCAACCTGGAACGTCCCGGCGACGTCGTGACTCTCGAGGATCCCCAGGAGAGCCCCAACTACTCCAAAGCCAACTCCGGCTCCTACTCCAGAGCCAACCCCAGCGCCTACTCCAAAGCCGACTCCAACGCCCACTCCAAAGCCAACGGCGGCTCCTACTCCAGAGCCAACCCCAGCGCCTACTCCAAAGCCGACTCCAGCGCCCACCCCAAGGCCAACTCCAGCGCCTACTCCAAAACCAACATCAGCGTCTACACCTAC…	putative uncharacterized protein FLJ46204 [Procambarus clarkii]	Procambarus clarkii	0.0001	XP_045590008.1
Pb4_105948	ATGGCGGTGGCGATCCCTCTGATCATCCTGGCGCTTGTCCTTTGGCAGTCGCGATCGCCTTCTGCATCGCAGCGGCCGGCGCTGGCACGCGTATGGCAGAATTTCCGACAGGACGACACTGAGGCCAGGAAGGAGATCATTGAGAGACGGGTCGCGGTCCTGGACGACCTTCTCGCACAGAACGCTGTCGACGAGGGCGCCGCCGCCCGCAGCGTTCCAGTCGATACTGCACGACAGGAGCGGTGCTGGCATCGCGATAAGGTCATCAAGGTCGCGATGCGCCTGAACAGGCTGTCGCGGACCGACACGCTGGCTCGGAAACGACGAATCGAACGGCTCAGAGATGGACTAACCGCATCGTCCACCTCCCCGGTGAAGCTAAACCTGATCCGGCAGTGC…	unnamed protein product [Plasmodiophora brassicae]	Plasmodiophora brassicae	7e-180	SPQ97571.1
Pb4_105958	ATGAAGCCGTTCGTGCTGTCGTTACTGTCGTGCGCCTTGCTGGTCGCGGTTGTCGTCGCTGATGGCGGCGACCAGGTCGGTGTAGTACATGTGCCGGTGGTGGTGACGACGAAGCCGCAGGAGCCGTCGACGCCGGTTCCCGCGTTCGCGCAGCGATTCCTGAAGCAGAAGTTGCAGACAGTGCAGCGCGACGCGAAGACGTTAGGCAAACCGATCGGGATCGCGGCTGGTATGCACCTGGGGATGAACGCGCTGGACCGGTACATGGGCGCCGGCACGGGTGCCAATCGTGTCCGGCGCGCTGTGGCCCAAGGCGCCGCTGGCCTCACCCTGTTCTCGCTGCGCCCGACCGAGTTCAGCGCCATGCTCGCCTACAGGGCGTTTCGTTACCTGCGACGG…	hypothetical protein PBRA_000619 [Plasmodiophora brassicae]	Plasmodiophora brassicae	8e-46	CEO97274.1
Pb4_106019	ATGGGCAGCCGTGGGCTGCTGATCCTGGCATGTGCGGTCGTTGCCATCTCCGGCCACAGGCTGCTCGTGTCGGACGTCGTCGGACTGGAGGGGTCGTCGTCGGACCCGTTGAGGCGCATGGCGGCAGCGATCGCCGACGACGGATCCGCCGGCGTCGAGATCTGGACGACGCGTGCGGCCGTTGCGGGGACGACACCCGTCGTGGACGGGGTGACGGCCGCGATCTCGCTGAAGGTTTGGGCACAATCGCAGGCACGACGTGGACTTGCAATGGTCAGTCGAAATGCTTCGCGACAAATCCACGGTCGCTGTCGGCAAGGCCTCATCGACATACCGCACGTGGTCACATTCCTGAAGGAATGGGAGGCAGGAGCTATACCTGGCGTTGAGAAGCTATCT…	hypothetical protein PBRA_000671 [Plasmodiophora brassicae]	Plasmodiophora brassicae	1e-146	CEO97326.1
Pb4_106026	ATGGCGGGTTGCGTCTGGATCCTGCAGGGCATCGTCGCTGTTGGGTTGTGGGCGTCGGCAGTGACGGGGGAGCGGCATGCGCTGATCATACTGCTGGGGAACGACGCCGACGGGTCCGCTGATGACGCCGTGGCTGTTCGTGGGGCGGCGCACGACGCTGCGGTGCTGGCGAACATGTTCCTGAACCGACGGGACGATTTCTCGACCAGGACGGTCATCGCCCATCGGCAGTACGCTCAACTGCTGCGCGGCAGATGTGGCGGGGTCGTCGAAATGACGGGCGTGACGACCTTCGCTTCACTTGGCCGGGGCTGGTCGCAGGGCTGTTACGTTGTTGTATTCGTCATGGGCCACGTCGCTCTTCACCGTGACCGAAGAATCGCTGTTGGCGAATCGTTG…	hypothetical protein PBRA_000675 [Plasmodiophora brassicae]	Plasmodiophora brassicae	0	CEO97330.1
Pb4_106032	ATGGCGGCCATCGCGCAGGTCGCCCTTGCCGTTCTCTTCATGGCAATCGCCGCCTCCCAACCGTATTCGGCGATGAACGGCGGGTCGTACACGCCAATTTCGTCCGCGTCGGCATCGTCGTCGTTCTCGTTGCCGATGCAGCAATCGCCACAGCTGTTGCCGGCGTCGTCGAACGGGATCCAGTTCGTGCAGGTGCACTGGCTGACACCGTCGTCCTTGTTCTCGGCCCAGAGCACGATCCGAGTGCGGGTCGCGGTCAAGTCCCGCTTCGAGCTGTTCCTCAACGGCGAACAGGTCGGCAGCAGCGAAGACGACAGCGCATGGACGCAGCAGAGCGAGTTCATTCTATCCGTTAAGGATGGCGACGTGGTCGCCGTCCACGGCAACAACAAGAAGGGG…	unnamed protein product [Plasmodiophora brassicae]	Plasmodiophora brassicae	2e-160	SPQ97644.1
Pb4_106058	ATGCTTCCGCTTGCGATCCTGGTGGTTATCCTCGGTGCCGCCGCCGCACAGCAGAACGCCAAGCTGACAATGTGGGCATCGCAGACGGACCCCGGTGGGTGCTCCCTGCCCAAGAGCAATTGGTACACATTGCAGGACGCTTTCGCACTGGGCGACGACCCGAGCCTGGGCAACCTGATCTACAAGCAGGGCAACATCGACTCGCCATGCGGCATGGTCTTCGAGTTCACCTGCAAGGGACGCCAACCCGTCAACGCCATCGTTGCATCGACAAACTTCGGGGGCGGGGCCGATCTCGTTAGCGACACCTGGAACAAGGCGACCGGTCAGTCTCCTGGCATCGCGTACTGCACCGTCAAGAAGACGGGGGTGAACCCGTTGAACGTCCCCCATCCGGTA…	hypothetical protein PBRA_000700 [Plasmodiophora brassicae]	Plasmodiophora brassicae	2e-159	CEO97355.1
Pb4_106059	ATGTCACCCCTATCAGTCCTGTTCGTGATCCTGGGCGCTGCTGTTGCCCAGCAGAATGCCAAGATCACCATGTGGGCATCTCAGACAGATGCCGGAGGGTGTTCCCTGCCCAAGGACAGCTACGCGTTGCAGGACGCGTTCGCGCTGGGGGACGACTCGAGCCTGGGCAACCTGATCTACAAGCAGGGCAACATCGACTCGCCGTGTGGCCAGGTCTACGAGTTCACCTGCAAGGGACGCCAACCCGTCAAAGCCATTGTCGCGTCGCAGAACTTCGGCGGCGGTGCCGACCTCATTCTCAGCACCTGGAATAAGGCGACCGGCCAGTCCCCTGGTATCGCGTCCTGCAGCGTCAAGGCCACGAATATGAACCCGCTGTCGTCTAGCAGCCCCGTCTGC…	hypothetical protein PBRA_000701 [Plasmodiophora brassicae]	Plasmodiophora brassicae	9e-158	CEO97356.1
Pb4_106060	ATGCATCTGTTGCCGTCGACGGTGGTGGTCATTCTGGGCGTTGCTCTTGCACAAGATCACGCGAAGCTGACCATGTGGGCGACCCAGACCGACGTCGGTGGGTGCTCCTTGCCGAAGGGCGATTACGCGTTACAGGACGCGTTCGCGTTGGGCGACGACCCGAGTCTGGGTGAACTGATCTACAAGCAGGGCAACATTGATTCGCCATGCGGCATGGTCTTCCAGATTTCCTGCGATGGACGGGAACCCGTCAAGGCCATTGTCGCCTCGACGAACTTCGGCGGGGGCGCCGACCTCATTCTCAGCACCTGGGACAAGGCGACCGGCCTGTCCCCTGGCATCACTTACTGCAGCGTCAGCATGACGAATGAGAACCCGCTGACCGCCAGCGTCCCGGTC…	hypothetical protein PBRA_000702 [Plasmodiophora brassicae]	Plasmodiophora brassicae	1e-160	CEO97357.1
Pb4_106064	TTGGCCATTGCGAGCCGCCAGGTGCAGCACCGTCTCGCCGTTGTGGTCCTGGGCGTTGCTGGCGGCCTCGCCGATGCGTCCGATCAGGGCGACGGCGATTTCGGTTTGGCCATAGCGAGCCGCCAGGTGCAGCACCGTCTCGCCGGCGACGGCGATTTCGGTTTGGCCACTGTCAGCCGCCAGGGCGACGGCGATCTCGGTGGGGCCACACCAAGCCGCCAGGTGCAGCGCCGTCTCGCCGTCGACGTCCTGGGCGATGATGGCGGCCTCGCTCATGCGTCCGATCAGGGCGACGGCGATCTTGGTGCGGCATATGCCATCCTCCAGGTGGGCCTCTACCGTCCATATCAGCGCCGAATCGGCACCGATCTTGAGGGCATCGATCGCCCGGATCGGCAT…	unnamed protein product [Plasmodiophora brassicae]	Plasmodiophora brassicae	4e-127	SPQ97670.1
Pb4_106092	ATGGCGATAGCAACGAAGGCGATGGTGCTTGTGGGCGTGTGCGCGCTGGTGGCCCGAGGTCAGACGACGGGGACGCGGTCTTCGTTGCAGCCGTCATGGGGCCTCCACGAGATGGGCCTGTCCCACAACCTGATGTTCGACCGGGACCACGTCATCCGCGACCAGAACGACCACGTCCACGACGAGATGGACCACCACCACCTGCTGGGCGACGACCAGCACGCGATCCACGACCACGACACGCTCGACCACGACACGTTGCTGGCGCACGGCACGTTCGGCCACGACGACCTCCTGCACCACGACGGGCACGACATTGCGCACGAGGGCGCCTTCGGCGACGTCGACCACCTCGTCCACGACGACTTCGAGGGCGCCGTCGACTTCATCGGCGACGCC…	unnamed protein product [Plasmodiophora brassicae]	Plasmodiophora brassicae	1e-71	SPQ97698.1
Pb4_106141	ATGAAGGCGATCGTCCTGCTTGCGCTACCGGCGCTGATCAGCGCCCAGTGCGTGATCAACATTCCCGCGGACCCGTTGTCGGCCAAGGGCCTGGCCACGCCCTTCACCGTGAAAGGATGCGACCAGACAGACCGGGCGCAAGCGTCGTTCATTGAGGGCATGGTCTACGATCCGGCCAACAACCAGGTCTCCGTCTACAGCCCGCTGTTGATCAACGACGGCACGAAGCCAGCCATCATGCCGAAGAAGCCGAAGCTTCCCAAGAACGCTGTTGTCGGGCTCTGGTTTGGATCGAACGCGGACTCGATCACGCTGACGGGGCCCGGTCTGGCGACGGGCAACTGTGTGAACGGCCTGGGCAGCTCACTGTTCGGCCAGGTGGCGTTCTGCAACGCCAAG…	hypothetical protein PBRA_000775 [Plasmodiophora brassicae]	Plasmodiophora brassicae	0	CEO97429.1
Pb4_106175	ATGGCGTGGACGGTTGTTGTTGCTCTTGCTGTTGTTGCCGGGTACATCGAGGCGGCCAGGGCGACTCCAGACTGGACGACAATGTCATGCACCGCGAACGCTGCGCTCATTGCGAGCTACAACAGCCTGACATGGGATATACAGTACCAGCGCATCGGCAATGGGACGATGACGATCTACAGCAGCGACGACCGATTTGAGCACCCGGCAACGATCGAGTGCAAGGATGCCATGCCAGACCCGCTGATGGTCTACGAGCCGAGAGACGAATGCCTGTATTACAGCTACTACAACCGGTTCGGCAAGGCGCAATGGTCAAAGTACTGCCTCGGGAAGATGTCCCAGGACGGGTACGCCATCGAACGGTTGTGCCACGGCGCGTCCGGCGAGGTCTACATG…	unnamed protein product [Plasmodiophora brassicae]	Plasmodiophora brassicae	8e-145	SPQ97771.1
Pb4_106205	ATGTCGGCCTGGTGGTCCTGGATGACGGTCATGCAGGTCTGCGTGCGCGTGTCCCAGACGCGGATCGTGCTGTCCCAGGAGCCGGACACGAGCAGGAACGGGATCTCCGTGTTCCAGACCAGCGCGCGGACCTTGTCGTGGTGGCCCTCCAGCACCACCGACGTCTTCGCCGACAGGTTCCAGATGCGGATCGTCTTGTCGTCGCTCCCGCTCGCGACCGTGTCCTTCAGCAACGGCGACCAGACCGTGTTGAACACGCGCTCGCGGTGCCCGCGAAGCTCGTGCAGCGCGTTGAACGTCGAGAGCGTCAGGTCGAAGACGCGCACCTGTGGCGGCGGCGGCGTCAGCGACGATGCAGGACGGGGCGACAACAACGAAACGTCGTCCTACGCGGTGCAG…	unnamed protein product [Plasmodiophora brassicae]	Plasmodiophora brassicae	2e-71	SPQ97791.1
Pb4_106240	ATGATGAAGGTCCAGATGACAGCGCTGCTGGTTGCGGTCATGGCGATGGCCTGCACGGGCGCTCTCGCCAGCGAGTACTCGGACAACAGTGACGACGCCTACGAATCGCACGATGGCTGCTTCCCCGTGGACCCGACAGCGTCGAAGAAGTGGTGCATCGACAATTGCCACAACCCCGAGCGCGTCTTCTGCCCGTCGGATTTCTGCTCGAAGGCACACGACAGCACTGATCGCAACCCATTGTACGCCAGCTGA	unnamed protein product [Plasmodiophora brassicae]	Plasmodiophora brassicae	2e-35	SPQ97821.1
Pb4_106453	ATGCCGCCCGGATCCACGATGGTCCTGGTCGTTCTGGCAATCGGCTTCCCGGTCGCCTGGTCCGGGACGTCTTCGCCGACCCCGCCGCTCGTCGTCCAAGGGAGCCCGCCGTCGCCCGGGTTCATCGCCCGCACCGCCGGCTGCCTGTCGTCGGCGCCGTGCCTCCCCGACGTCGACAGGGCGCCGATCGGCGTCGTCCCAGACGACGATGACGCGATCAGCGACCTGATTGAAGAATACGGTCGAGGTGTGGACCCGCCCGAGTGTCCGATCAGCATGTTGGACCTCGATGCGGAGCCGGTCGTCGCCAGCGATGGGCATACCTATCGCCTGTCGACGCTGATGGATTGGTGTGCGAGATTCAGTCGTGGGCGCTGCCTGTCGCCAATCTCGCAGGTG…	hypothetical protein PBRA_007435 [Plasmodiophora brassicae]	Plasmodiophora brassicae	2e-154	CEO99702.1
Pb4_106476	ATGTTATTGGTTGGGCTTGTCGGTATCTGCCTATCGACGGTTGGTGGCGGGTCCGTTCCCGACCGTGCGGACCTCCAGCGCCTGATATCGTCGACGCTGTCTAACGTGTTCTGCCCGGTGCTCGACGGCGAAGAAGCGCCCATCCTATGCAACAGGCTGGCGTCTGACCTGGCCCCCGTTGTCGTTCCTGTCATCATAACCGTGTTCGACAGTGAGGCTGACGTCGTCTTCGAATGCCTAAACGGGCAGCGACCCTTCATGGACATTGCCGGCATCAACTGGCAGCATGTCGCCGCGTTGCATGCTGACCCAGAGCGCGTCACACGTCGCTTCGAAACGTTGTTGGAAACGATCCGCCCCGCCATTTCTGATTCCCTGCAGACGCTGAACGATCGTCCT…	unnamed protein product [Plasmodiophora brassicae]	Plasmodiophora brassicae	0	SPQ97987.1
Pb4_106477	ATGTTGCTCGTTGGGCTTGTCGGGGTCTATCTGGCGGCGGCTGGTGTCGGATCCGTCTCAGATCGGGCGGGCCTCGAGCGTCTGATGTCGTCGACGCTGACTGACGTATTCTGTCCGGTGCTCGACGGCGAAGAAGCGCCCATCCTGTGCAGCAGGCTGGCATCGGACCTGGCTCCCGTTGTCGTTCCTGCCATCTGGACCGTGTTCGGCGGTGAGGGCAGTGCCGTCTTCAAGTGCATAACCGGGCAGCGCCCCTTCATGGATATTGCTGGCATCAACTGGCAGCAAGTCGCCGCGTTGCATGCTGACCCAGAGCGCGCCACACGTCTCTTCGAAACGCTGTTGGACACGATCCGTCCGGCCATCTTGGCTTCCCTGCAGATCTTGAACGATCGTCCT…	hypothetical protein PBRA_007418 [Plasmodiophora brassicae]	Plasmodiophora brassicae	0	CEO99685.1
Pb4_106532	ATGCCGTCCCTGTCCTTCGTCATCTCCGCGCTCGCCCTGCTGGGCGTCGCCGCCCTGGCCGACTCGACGAACGGCGGCGTGTACTCGTCGGCGCCTGCGACCGCACCCACGCCCGCCTCCACGTACAGCGCTGCACCCGTCGTGGTCCCGCGCCCAACCGCCCAGCCGACCATGTACACCGCCAGCAGTCCGGCGCCTTCGCCACGTACGGCCACAACGACGTTGTACGCGAAGCCGACCCCGAAGCCGTCCATCTACACAGCGCCGCCGACGACTGAATGCGAGAAGCCCGTTGTCGAAGAGGACTCGTGCCCGATCCGCAAGATCCGCACGAAGACGACGTCGTACAAGGGCATCGCGCCGGCACCCACGCAGGCGTACACCGCACCCGCAGGGACG…	No significant similarity found.
Pb4_106737	ATGCTCGCCATCGGGATCGTGTCGCTGCTGTTCGCATCGGAACGGGGCGACCCGAGCGTCGACGTCTGCCTGGACAGCGTGTACTCGTTGTTGGCGACACGGTGCGTGTCCTCGGACGCGACGCTCTGCCTGTACTGGTTCATGACCGACAGCGCCTGGATCTTGCCCGGGTCGCGCTTCAACGTGAACTCCAGCTCCGCCTCCGTCGACAGCTTCTCCTGGTTCGGGTCGTTGGCGAACTCTGCACGTCGTTCCGATCAGAAACACCAGGGGAGCCGTGTCGACGCTGCGCTGGCGAGCGACGTTTACCCGGGATGTGCTGCTGCAACTTGGTGA	unnamed protein product [Plasmodiophora brassicae]	Plasmodiophora brassicae	4e-44	SPQ98865.1
Pb4_106829	ATGAAGAGCTTCTTGGCGTCTTCCCTTGCCGTCCTGTTCGTTGCTGGTGCCCTCGCCGGCGACACTCTTGTCAACGTCGAGCACGGTGACGGCCACGTCGACAACACGAACTCGCGCGGGCATTTCCTAGGTGGCAACGACCTCGAGCACACCAAGGTCCACCACGGCCTCGGGCACTCGCGGGAGGACCTCGAGGACGACTTCGGCGTGAAGCACCGCGACGACATCGGCAACGGTGACCACGAAACGCACCTGCACGAGGACAACGCCGCCGACCTGCCCCACAACGTCTTCGGCGGCCACGGCGACCACCTGTGA	hypothetical protein PBRA_002200 [Plasmodiophora brassicae]	Plasmodiophora brassicae	4e-50	CEP01935.1
Pb4_106911	ATGGTGGCCTTGACAGTCAGGACTCTGCACATTATAATCGTTACTTTGTGCTGCACTGGCGTTTCGGTGACGCACGGCAATGCGAATACCACCGTCCCTGCGACGTTCAGTCGCGTGAATGCGAAATTCTTGTCCCAGCAAGCGCATCCGACCTGCCTGGATTTGAACAGATGGCGCGATGTCGCGTACGCTGTTGACACTGATGTACCCGTGGACCTCCATGCAATCACCGATGGGCCTGACGACACAGGTATTGTGCGTTCGTTCGACAAAGCGAGGTCCACGGGATTCAGCCTGACCAGTCTACCACCTGAGATTCTCATGACGCTGCACCCGTTTCGCAACGGCGTCCAACTGGACGAGCTTTCGCCGACGCAGAAATCAGAGCACGACCTTCAT…	unnamed protein product [Plasmodiophora brassicae]	Plasmodiophora brassicae	0	SPQ98723.1
Pb4_106918	TTGTCTCGCAGGGCCCGGTCGGCCTGCTTCATTCCGCAATGGATGTTCCCGCTCCTGATGAAGACGCTGGGCATATCGCCTGACTTCCTCCGGCTGGCGGCGGTCAACCTGGCCTGCCACGCGGCCATCGGCAAACTCGTGCGATGGCGACACTGTGAGTTTGAGCAAGCGCTCGACAAGAACGGCGTGATCTACTACCTTGGGACGAATGCTCTAACGGCGCCTTGGCACAGTCAGGCCGTCCTGCACGAGATCCGCATCGGAGGGTCGGCCTGCAGGTCGGCGAAAGTCGTATCGAGGGAGCCTGTCGCCGGAGCGACCTTCTTGACTGGGCAACACACCATTGTCGACCTGAGACCACGCTCCTTCCTGCCCTCACGCTATACGCTGCATATCAGC…	hypothetical protein PBRA_003568 [Plasmodiophora brassicae]	Plasmodiophora brassicae	4e-155	CEO94755.1
Pb4_107009	ATGCCCAGTGGGATCTCGATTGTCGCGTTGTTTGCCACCTGCGTCGTGTCGTCGGCGCTGGCGGACGACCCTGTCGTTGTGCCGGATACGCCTGCGGAGGCGGAGGGGCCTGTGTTGCAGTCGTCGCTGGATGACCTGGCCAAGGATATCATGAGGACGGAGACGGTTGAAGAGTTCCAGCGCCTCAAGGTCGATTACCCGTTTGCGTCCAATATTCTCAGCCATATTGAGAACCTGTACGCGAAACAAGTCGCCGAGCATCACCATTGCGTTCATCACGGCCATGTTCATCCTTGGATGCAAGCTCCGTTCGTGGGCACGTTTGGGAGCAGCCTGGCGGACTGGCAGCTTCGCATCGTCAGCATGGTGCCTGACGACATCGTGAAGCTGTCGGATGAC…	unnamed protein product [Plasmodiophora brassicae]	Plasmodiophora brassicae	5e-104	SPQ98634.1
Pb4_107056	ATGGTGCCCGGCGGTCGGATCATTGCTATACTGGTCGTCACGGTCAGCGGCGCGTTCGGCACGGACAACGCCGTCGAACCTCCCCGCTGTGGCCCTTTCTTTGACAACGCGGCGTGTGCACCGGTGGACGGCATCCAGCGATACTGCAGCGCCGACGGGTACTGCGGAACGTCGTTCGCGCGGGCGCAGGCCGCTGGCCGCTACGTGTACGCGGACACGGACACCCCATGTGCCGATCACGACGACCCCGACCGGGCCTGCGCGCTGATATTCCCAGCGGCCACCTGCAACCGTGAGACGCTCCTGTGCGAAGTCGCCGGTATCCTTCCCGAGTCGTTGACCGGGTACGTGCCGCCGCCGCCTCCCACCGATGCACCGGAAACAGCGGACATGTCTGAG…	unnamed protein product [Plasmodiophora brassicae]	Plasmodiophora brassicae	8e-156	SPQ98602.1
Pb4_107236	ATGTACACCCGCAAGGTCATCCTGATTGCCGTCGCGTCCCTGGCCGTCCAGCTGGCGGCTGCGACGAAAGGCGCAGAGAGCGGCGACAAAACAGTCAAGCCGAAGCCGACCGATCAGGACCTGCTGCAGAGGTTCCAAGATTTCGCCAACGATCGCGTCGTCGTGTTAACGAGGGGCGCCGTGGCGTTGGCCGAGATCAAGGACACCGCGGACAAGGCCGCCTGGGCGCGACGTCGCGACGAGGCGACCCCGATCGTGCAGAAGGGCCGTGCAGACCTGTCGAAGAAGTACGACGAGATCGTCAAGGATGTCCAGGAAGGCGACGCCAAGCAGACGCTGCAGGCGGCCCTGGACGACGCGCAGAAGAAGCTCGCCGAGCTGGTCGATGACCCAGACGTG…	No significant similarity found.
Pb4_107267	ATGTACACCCGCAAGGTCATCCTGATTGCCGTCGCGTCCCTGGCCGTCCAGCTGGCGGCTGCGACGAAAGGCGCAGAGAGCGGCGACAAAACGGCCAAGCCGAAGCCGACCGACCAGGACCTGCTGCAGAGGTTCCAAGATTTCGCCAACGATCGCATCGTCGTGTTAACGAGGGGCGCCGTGGCGTTGGCCGAGATCAAGGACACCGCGGACAAGGCCGCCTGGGCGCGACGTCGCGACGAGGCGACCCCGATCGTGCAGAAGGGCCGTGCAGACCTGTCGAAGAAGTACGACGAGATCGTCAAGGATGTCCAGGAAGGCGAGGCCAAGCAGACGCTGCAGACGGCCCTGGACGACGCGCAGAAGAAGCTCGCCGAGCTGGTCGATGACCCAGACGTG…	No significant similarity found.
Pb4_107268	ATGTACAACGGCAAGCTGCTCGTGATCGCCGTCGCGTCCCTGGCCGCCTGGGCCGCTGCAACAGCGGACAACAAAGTGGTCGACGATTTCCAGAACAAAGTCAACGAGTTCGTCAAGACTGCCAAAGAGGCAGCGGGCAAGCAACCGGTCAACGACCCGAGGGACGACGGAGCCCTGCTTAAACGCACGGAGCAAATGACGTATGGCGTTCAAACCAGCTATGCGCGGACTGCAATCGGCGAGGTCGGGAAGGCCCACAAGGCGGCCGTCAAGGGTGCCAGCGACGAAGACAAGGCCAAGCTGAATGAGATTCGCGATCGCGCAGAGACAGACGTCTATTGGCTGATCTACGATGATGACATGGTCCAGTTCCAGAAAGAGGTGAACGACATCGTCATC…	No significant similarity found.
Pb4_107270	ATGTACACCCGCAAGGTCATCCTGATTGCCGTCGCGTCCCTGGCCGTCCAGCTGGCGGCTGCGACGAAAGGCGCAGAGAGCGGCGACAAAACGGCCAAGCCGAAGCCGACCGACCAGGACCTGCTGCAGAGGTTCCAAGATTTCGCCAACGATCGCATCGTCGTGTTAACGAGGGGCGCCGTGGCGTTGGCCGAGATCAAGGACACCGCGGACAAGGCCGCCTGGGCGCGACGTCGCGACGAGGCGACCCCGATCGTGCAGAAGGGCCGTGCAGACCTGTCGAAGAAGTACGACGAGATCGTCAAGGATGTCCAGGAAGGCGACGCCAAGCAGACGCTGCAGGCGGCCCTGGACGACGCGCAGAAGAAGCTCGCCGAGCTGGTCGATGACCCAGACGTG…	No significant similarity found.
Pb4_107277	ATGCTGACGTTCACGAAGACCTGCCTGCTCGTGGCCGCGACGCTGTCGGCCGGCGCCCTGGCGCAAACGGCGACGACGACGGTGACGAACGGGTCGACGACGACGGTCGGGCCGGGGACGACCGTCGTCGGTGTCCCGGTGCGTGCGGATCGCCCCGCCGAGGTCGTCGTCAACGTCCAGGAGCGGAAGGTGCCCGTCGTCCACAAGATGATGGGCGGGGCGGCACCCGTCGCGCCCAAGAAGACGCAGGCGCAGCGCGGCCCGACACGCCGGAAACGCCAGCAACAGCCCGCGAACTTTCGACAGCGGTCGAAGAAGGCGGCAGCGCCCAGCAAGAAGAGCGGCGGTCGCAGCAGCAGCAGCAACAAAGCGAACGGTAACGACAGCAACGACAACACC…	No significant similarity found.
Pb4_107279	ATGACGACGACGACGACGACGATCGCACTGCTCCTGCTGGTCGCTGGCCCGTGCCAGCTGGTGGCGAACGCGGGCAAGCCCCGCGTGTTCAGCGCGGTGCGGGACGCGGCCGCATCGGTCAAGGCGGGCTGGGACATGTACGGCGTCGCAGGCGCCAAGGACGCCGCCAGTCGCGTCGCCCAGAGCGGCGTGCGGCGAGCGGCGAGCGACACTGGGCGGACAGCAGGCCGGTCGCCACCGTCGCGCGTCTGGAAGACGTTCTCCATGGACGCGGAGGACCAGTACTGGGACGAGTACTTCCGGGACAGCGGGACGTCCTGGCACGTCGTCCACATGAACGGCAGGAACCCGTACGACGTCCTGCGGATCAGCGAGACGGCCAGCGATGACGACATCCGG…	hypothetical protein PBRA_006577 [Plasmodiophora brassicae]	Plasmodiophora brassicae	4e-34	CEO98463.1
Pb4_107331	ATGGAGGGCGTCGTCGTCGGCCGGTTCCCGCGCGGCATCCTCGCCGCCGCCACCGCCGTCGTCGTCGTCCTCGTCGACGCCGCGCAGCGTGATGAAGTGCTGGGCGCGCCGGTCCAGCCGGTTCTCGTTCAGCACGGCCGCGTACAGGGCGGCGAACCGGTCCAGGGCCGCCTGGCGGAACTCGTGCTGGAACTCGACCTGGTTGCGAAGCAATTCGATGACGGCGGGGCGCGGTACGGCCCAGACGGTGACGGGGCTCCGTTTCTGGCAGGCACCGCCCTACCGGACAGGACGATGCCGATCTCGCCGAGCGTGGTGCCCTCCTCGCAGACCATGATCTCAAAGGTGCTGTCCGGGGGCGTCATGGCCACCTGA	hypothetical protein PBRA_006842 [Plasmodiophora brassicae]	Plasmodiophora brassicae	2e-29	CEO98728.1
Pb4_107332	ATGAAGGCGGTCTTGGTCTGTTTCATTGTCGCGTGCGCCGTGCTGGCGGCCGGCGTTGTGGGTGATCGGCAGCCGCAACTGACCGAGGAGGATATCAACGCGCTCCTGGCGCAGTACGCGCAGGCGGCGCATGATCCGTCTGGCAAGTTGGGCGCGGCCGCGCACCTCCCGACGAACGTCATGGCCGGCCGGGTCCCTGGGCCGTCGCAGCAAGTCACGGTTGGCGGCGACGCCTCCGCCGACCATCCCCTGATGTCCATCCTGGGCCAGGCCAAGGCCGTCGCAGGCAAGGCCGTCGCCACGGCCGCCATCGGCGCGCTGAAACTCGGCACCGAGGGCCTGAACCGCCTGCACAAGTACAACGTGGCCCGGAAGGCGACGTCCGCCTCCGCCAGCGCC…	hypothetical protein PBRA_006841 [Plasmodiophora brassicae]	Plasmodiophora brassicae	1e-52	CEO98727.1
Pb4_107399	ATGGCAGCGCTCTTGACGGGACTCGTCGTGCTGGCTGTGCAGCGTCTGTGCGCACTGTCGGCGCCGACCGACCGTGCCGGTCTCCTGGCGTTACCTCCGGAGCTGCTGGACGAGTGCGCGCTGTGTCTCTTCGGGAGCAGTCTGCCCAGTCTGGCCCGCTCCTGTCACCGGCTTCGCCAGGCAGCGATTAACGCCGTCAAGCGCAAGGCGCGCCGTCTGGTAGCGCGGTCGCCGCCGACCGGGGCACTGGAGGTCTGCCTGTTCCGGCAGCCCTTCCAGTCGTGTGCCGTTCTCGACCGGGCATTCGCCCAGGTCGCCCTGGACGCGGTCCCCACCGTTCTCCACGGTGTCGACGACCGAGACGGCGTGATTCACTTATGCGCCATGCTGGGCTGGAAC…	hypothetical protein PBRA_006803 [Plasmodiophora brassicae]	Plasmodiophora brassicae	3e-177	CEO98689.1
Pb4_107451	ATGTCGTCGTCGTTCCTGATCGTTGTGCTCGTTGCTTCTCTGATGTCCGCCTCGTGTGTGGTAAATTCGCAAGCGGTACAGGAGGAACAGGTTGGGACACCGGCGCCGGTGCAGAACGCGCCCATCAGGCAGACCGCCCAGCAGCAGCAGAGTACGGCCAGCCTGGGCCAGAGGCGGAACTCGCAGACGCACACGACCAGCGTGCTGACGCAGAACAAACAGGTCCAGGCCGAGAATTCCAACGACACAGCCGCCCAGCGACAAGAGCAGCAGGCCGCCCAACAGCAGGCGGTCGCCCAGGCCAAACAGAAGCGGAGCGATATCCTGGCGACGACGCAAACGATCAAGGCCCAGAGCCCACAGCGCCCAGGTGGCCAGCTGACACGTCCGGCACCAGCG…	unnamed protein product [Plasmodiophora brassicae]	Plasmodiophora brassicae	3e-88	SPR00787.1
Pb4_107465	ATGCTGGCGGCCCTGCTGGTTGCTGTTGCTGTTGCTGCTGTCAGCGTGGCGGACGCAGGGAGTTCGTCGACGATGGACAGGCGTGCGCTGGCGGACAACGATGTCCATGATCATGCGGTGAAGCGTGGCACGGGCAATGTCGTCGGGCAGGGGCGCGCCGTCGACCAGGTCGTCGACGTGGACAACAGGCAGGCGGTGAGCAAGTCGGCCAAGGCGGACAGCGGCCTGGAGCTGGGCGACGAGCTGCACATGTTCAAGGGGACGCAGCTGGGTGCTGCCGTTCCTGGCATCGGGGCGTTGCCCGGCAACGAGGTGCTGCTGGACGTTGGCGGGCTTGGGGTCGGGTCGGAAGTTCAGGCCGTGGCGACGACGGCGTGGACGACCACAACGGATCACAGT…	hypothetical protein PBRA_006755 [Plasmodiophora brassicae]	Plasmodiophora brassicae	7e-74	CEO98641.1
Pb4_107484	ATGTGGACGTCGTCGCTCGTAGCGATTGTGGTCGCGCGCTGTGCGGTGGGAGTATTCGTGCCTGTGTACCCGTCGGACCCGCTGATGTTGGCGCCTGAACGGGCACGCCATGCCGACGCGTTGCTGAACGCCGCCAACGTGACATGGTTCCGATGTCCGTTGACAGGCCGGGTCGCGAACATGATGATTACGCTGGCGGACGGCATCACGTACGACGTGGACGAAGTGTACACCAGGTCCTGGGACAAGGACACCCTGTCGTCACCGATGACGAACATGCCAATCCCTCGTAGCCTCGGTTTCGCGTACATGAACCTGGATCTGATGGACATGATCAAGAACGCCGACCTGTTCCTTCGCAGCCTTCAACAGGGTCACGTCCCAGAGGCCATCGGCCGG…	unnamed protein product [Plasmodiophora brassicae]	Plasmodiophora brassicae	4e-10	SPQ99898.1
Pb4_107602	ATGCGTGCACTATCAGTTGTTTTCACAGTCGCCTTGTTCGTGGTCGGCATGCTTGCTCCTGTTGAGGCCGGCGACACTCGGATGAAAGTCTTCCACGGCGATGGCCATATTGATCACCGCGACGTTCATGGTGACGACTGGGCTGAACACGACCGTCACCATTACGGCCATGCAACATCTGAAGGATTCCACCATGACGGTGAGGACAACGACGACGCGGAAGACCACGACCACGAATATCACGACGACGCAGAAGGAGAACATGATCACCACTACGAGGGCGCCACCGACGGCCACCAGTAG	unnamed protein product [Plasmodiophora brassicae]	Plasmodiophora brassicae	9e-08	SPR01408.1
Pb4_107609	ATGCCCACAACGTTTCGGTCCGCGTGTATCCTGCTGTCTTTCGTCATCGGACTTCGTCTACTGGAATGGCCATCCGCGACGTCTGTCAAGGTCGACGGCGATCGTTTGCGCCGGTACGCCATGGCGAACGCATTCGCCAAACGTTTGGGCAACGGCCCCGCGCATGGCCGCGATAACAGATTAAGCCTGGTGCGTTTCACGGAACGCGACCGTTTGACGAACCAGACGATTGCGATGGTTCGGGAACAGGTCGCCCTGCTTCGTGCCATTCGCGTCGCGGTCGTCGCCGGCCACGACTCCAACCACAACGTCACAGCGTACCGAGACCGGGTCGTTCAGCACGACCAACGATGGCAGGCACTTCGGCAACGGCTAGAGGATATCGCGTCCATCGAGATC…	unnamed protein product [Plasmodiophora brassicae]	Plasmodiophora brassicae	1e-134	SPR00665.1
Pb4_107626	ATGCCAGTCCCGCGTTCGGCCATCGCGCTCGGCCTGCTGGCAGCCACCGCCCTCATCGCCGTCACCGTGGATTCGCACGAGTACCACGACGGCCCCGCCATCAACGTCAACATTGCTCAGAAGACGAGTGACGAATTCAACAAGGGCGGATCAGGCGGCAGCAGGTCCAGGTCGTCGTCCGCGTCCAAGTCAGTAATGTGTTCAGCGGCCAAGAAGACCATTCACGTCGACCCGGCGAAGGTCACCGATTACATCCAAGCGGGTGCCACGCTGGGCAAATGCGTCGCCGTCCCGAAGCCGGCACCAGCACAGGCGTCGGCGGCGCCTGCCGATCCACCGGGTGCGGATCCTGAACCCGAGCCAGTTCCAGTGCCAACGCCGGCACCGGCAACGACGAAA…	No significant similarity found.
Pb4_107627	ATGGCGAGGTTGGTGTTGCTGTTCCCGCTCCTGGTCGCGCTCCTGGCGGCCGCCGCCGTGGCCGACGGCGAGCACGCCGAAGAGATGCTGAACAGGAAGGATTCCGACGCGGTTCGTGGGGCGAACCACGTCGACATGCACGATTTCGAGCAGGGGGCGCACCGGGGCGCGAACTCGATCGACCAGATCGGGGGCGACAAGAGCACGGTGCAGACGACGGCCCAGCTGACGGCGGCGATGACCGCCTCGGACGCCCACGCCGACTCGTACTCGCAGCTGCTGGACGACCAGCACGAGGTCGAGGCCGAGACGGAGCACGACCACGAAGGTGGCCGCGACTCGCAGCTCGGCGTACACCATGGCGTTAACAGCGACGTCGACGTCAACGGCGATGCCCAC…	No significant similarity found.
Pb4_107631	ATGCCACTCCACATTCGCGTGCCGCAATGCATCCTGCTGCTGTTGTTGGGGGCCCTGGCCATCAGGTCCGGTTTCGGCCAGGACCTGTTCGGCCTAGGCCCCGACGACGACGACGACGACGCGTATGCGCATGATGTCGAACACGACCACGGGTACGAGCACGACCTGCGCAATGACGACAAGGTCGCCGATCAGGCGCACACCACCGGGCAACACGTTGCCACGGGGGTCGTAACCACGACGGCCACAGGGACAGCAGAGCACATCGACGAGAGCCACTCCCGGCAAGATCGATCCCACGATCACCTCCGGCTGAAAGCCAAAGCTGAGACGGACGCCAGCGACGCATTGGCGACGAACGCGGCCGCACCGGTCGGCGACGTGCACGCACCGCTGCCG…	No significant similarity found.
Pb4_107634	ATGGGTCACCCCAGGTCGGCGACGCGCATCGCAATCACCACCTGCCTCGTCTCACTGCAGTTACTGCGTTGTGTGGTGAAGCCGGAGCAACCAGACATCCGCGTAACAGTCGACCCTAGGGAAGGCACTCGCGTCGACTTGTTCCGCTTTGACGACGACCTTTTGGAGAGTTTCCACAAAGAACGCGTCGTGTCTCGCGGGTTGACTAATGGACGCCTACCGAAATCCGTGTCAGATACCCTTGAGCAATTATTTCATACTGGAACCGGTGCGGATGAAGGTGCCGGGTTCCAGGAACCCGAATGGTTCTTTGGGGCTTACGACGACGATGACGACTTCCACCGCCTTGTTAGGCAGCGTTCGACGGCGTCGAGGTTGGGCAACATCGACCAGGACGCG…	unnamed protein product [Plasmodiophora brassicae]	Plasmodiophora brassicae	0	SPR00652.1
Pb4_107654	ATGAAGCTGTTCAGCGTTCATCAACAAACGATCGTCATAGTGGTCGGCGCCATGCTACTCATGGCCGCTGCCACGATCAGGGCTGACGACCACCACGATCATCACGATGATCACGACCATCACCACGAGCACGACCACGTGGATCACCACGACCATCACGACGAGGAGGATCACGACCACGACGATGAGCATTTGGACCATGCAGGCAAGGACAAGTCGACAACGCAGACGACGGCGACGTTGTCGGCGTCGATGACTGCCAGTGACCAGCACTCCGACTCGCACTCGTTGGCGCACGAGGACACGTACGAGCACGAGGATGACCACCATGACGACCACGACAACGACCACCACCGGCATATGCAGGGTGAGGCGCACGACGGGTTCGCCGGTGGCGAA…	No significant similarity found.
Pb4_107660	ATGAAGTCTATTGTCGTTGCCATCGTCGTCATCGCCATCGTAACGATCGCAGCGACCGCCCACGACGGGCATGCCCCGCACCATGACCATGAGGACGGCCGGCGACTCGCGCACGAGATCGCCCACGAGCAGTACGACGACCGCGTCCATGATCGCGCCCATCACGTGGCCGAGACGCCCAGCGACCTCGAGCCCACGCCGCACGTCGCCCGACTTCACGATCGCGACCACGAGGTACGACACGTGGCGAACCGCGGCCCGGCCGAGCGAAACAACGTGCCGTTCGGCGACGCCCTGGACGTGCACACGCTGCCGTACAGCCATCGTGGGCCGTCGAACACGCACGAGGCAGCCGACCACCATGCCGACCACCACCACGAGGTCCCCGAGTACCACCAT…	No significant similarity found.
Pb4_107662	ATGAGGTACTATCGCGTGCTGGTTGCGGTCGGTGTTGTCCTGGTCGCCGGCGCATGCGCCATCAAACCGTGCGACGTCGTACGCAACATGACGGCTGCGGTCAACCGGCGGGCCGCCGGCGAGATCGTGTCGTGGTTCGCGCCGAACGCCACGCTGACAACAATCCATCCGAATATGTCCCTGGTTCTCAACGGCAGCTCTGCCATCGCTAGCGTCGTCCGAGCCCAGATCATGTCGCTGCCGAAGGGAAAGGGGCGGTTCCTGGCACGGACGAACGACAGCTCGATCGTGGAGGGGCCCAGCCACTGCAGGATCATTCTTCTAAGTCGCATGCGCGCCCTCGAGAAGTGTGCCGGCCTGAACAATGGGACGGTGAGCAACCTGGTGGAACTTGACATC…	hypothetical protein PBRA_005421 [Plasmodiophora brassicae]	Plasmodiophora brassicae	5e-115	CEO96817.1
Pb4_107664	ATGAAGGTCACGCTGGCATCTGCCCTGCTTGCTGTCATGCTCGCCCTGGCATACGCCGGCGACACGGTCGTCGATGTTCAGCACGGCGACGGTCACGTTGACAACCGGCGCGACGTGAGGGAGTGGGACGGCGAGCACGAGCACGGCGACCACGAGCACGGGCACGGCGACCACGGGCACGGGCACGACGGGCACGAGGGGCACGACCACGACGGGCACCTGCACGACGACTTCCTGCACGGCGTCGAGGGGTTCCGCGACATGCACGACTTCACCGAGCACGACGGGCACCACGAGCACCCGCACAGCATGGCCGGGCCGCACAACCACGACCACGCCGACCAGTTCGTCGACCACCACTACGACGAGCACCACCACGGCCACGACCACCACTAG	unnamed protein product [Plasmodiophora brassicae]	Plasmodiophora brassicae	2e-81	SPR00638.1
Pb4_107673	CTGTGTGCCCTGGTGCGCTCAACGCTGTACCTGCTCGTGTTCCAAGCTGATGTCGACATCATGGGCGCAGGCGCTGATCGTCGTCACGCGCCGCTGCTTGCCTTTATCGAACGCGATGACGATCTGGCCGGCGACGTCCGCCAGGGCGCGCGCATCGAACTCGACCAGGACCTGGACGTGCGATTCCCGGTCGAGAACGCCTTGCGTCGGCGACACGCGGAACGGCCCCGTTGCCGTCATGGACCAGTCGACCTGGCGTCGCCCAGCGTTCCGCAGCAGGTGTGCCTGCGTCGTCGTGTAATTCGTCGGGCAGGTCTCGAACGAGATGACGGGCGGGAAGTCGAGGGCGGCGGGCACGCCGATGGCATGGACGGGGACGGTGAACTGTTCCCGTTCCGT…	hypothetical protein PBRA_005426 [Plasmodiophora brassicae]	Plasmodiophora brassicae	9e-112	CEO96822.1
Pb4_107718	ATGGGGCGGTTGCTGCGCAGCATCGTCGCGATAGGCGTGCTGGTCGTTGTCGGTGACGCCACCAATGTTAGGCGCGACGTCGACGGACCAGCTGAGACTCGAGTCCACGTAGCCGAAGCGATTGTGCATTTGGAGGACGCACGATTGTTGCTGCGCGAAGCGGAACGCCTCATCGTCAGTGCCGGCAGCATCTTCTTTGGTGACCCATTACATATTCGCCTGCCATCCGACGCGCCCGACACGACGACATCGCCCGCACGCCATGATGCGGATCCGCCCGGTTTCGAGTCCGTCTTCGGCAACTTCGAGCGCGGGTTGTCCATGTGCCTGGCGTCGTACCAGCAGTCGGTCCAGGTGATGGAGACGCTGATCCGCCGGACCGCCAACGCCACCGGATGC…	hypothetical protein PBRA_009076 [Plasmodiophora brassicae]	Plasmodiophora brassicae	0	CEP02492.1
Pb4_107727	ATGTACAACGGCAAGCTGCTCCTGATCGCGGTCGCGACGTCCCTGGCCGTCATCGTGCAAGGAACGACGCCAACTGGGGAAGAGACCAATCCGGGAGTGCCAGCGGAGAACCAAGTGATTGTCCAATTCCGGAAAGACGTTGCGCCGATCGCCAAGGCCGCCGTTGACGGAGCGGGCGAGAAACGGGTCGACGACCTGAAGAACGTCGAGGAGCTGCGTGCCCGCACGACCCACATGACAAACCGTGGGTGGTTTGGGCGCGCGAGATATATGGATATTGCAATCGACAAGCTCCAGAAGGTCCACACCAAGGCCGCCAAGGATGCGAAGGGCGATGCCGCCACCGTCGCCAAGCTGGATGAACTTCGGGATGACGTAGAGGAACGGCTCCGTGAACTG…	No significant similarity found.
Pb4_107762	ATGATGATGATGGTGCTGCCGAAGGCCTTGCTGCTGGTCGCCCTGGTGGTCGTCGCCGACGTTAGCGCCGGGTACGAAGGGGCGTACGACCCGGCGCACGTGACGTCGGACGATTACGTCGAGTCGTTCGAGTCGCAGCCGGCATACGTCACCGCCGAGGAGACGTACGCGGTGCTCTCGTACCCGGCGATGACGTACGAGGCGGAGGCGGACGCGTACCTGGTCTACGTGGAGGCGTCGTCGTCAACATCGGGCGAGTTCTACGACGAGTACCCATCGACGCAGACGTACGACGAGATGTCCAGCGCGAACGAGCCGTCGTCCAGCGAGTTGTACACCCAGGAATCGTCGCCCAGCTCTGACAGCGGCAGCAGCGAGGACTACTACTGA	hypothetical protein PBRA_009298 [Plasmodiophora brassicae]	Plasmodiophora brassicae	3e-81	CEP03080.1
Pb4_107773	ATGCGCGTTGCCGTCGTTCTCCTCGTGGTCGCCAGTGCCGTCGCCGTCCATGGGCAGGACTGCGTCATCACGGTGCCTCCTAACCCGCTGACCGCGGAGGGGCTGGCGACCCCGTACACGATGACCGGCTGCGATCAAGCAGCCGACACGGCGTCGTTCGCGGAGGCGTCCATCTACGATCCAGCGACGCAGACAATCTCGGTGTACCACCCGCTGGTGATCAACGCGGGCACGCAGCCGGCCGCGCCGCCCGTCGTCCCCAGCCTGCCTGCCAACGCGATCGTCGGCATCTGGTTCGGGTCGAACGGCGACACGCTGACCCTGACGGGCCCGGGCCTGGCCAACGGCAACTGTGTGAACGGCCTGCCCGATTCACTGTTCGGCCAGGTGGCCTACTGT…	hypothetical protein PBRA_009288 [Plasmodiophora brassicae]	Plasmodiophora brassicae	0	CEP03070.1
Pb4_107799	ATGGTGCTGCTGCCGCTGCTTCTGGTGATGCCGCTGCTCGAGGTGCACCAACGTCTGATCCCTTGCGACGTGAACCTGTCGCTGACGGGCAACGCGGACAACGCGTTCGACCTGCAGCCGACGCACCTGCACCTCCCGTCGCACGAGCACCGCTACGTGATGGTCACGTTCGCGCCGAGCGCTATCCGCACCTATCAGGCCACGTTCAGTGCCACCGTCTATCGCAACCCGTCCTGCGTTCTGCAATTCGAGATGCAGGGCGAGGGTACCCTGCCGCGGGTGCCCACCATCGCGCCCGTTCCTACTGGGGCCGTCAAGGTCGACTTTGGGCGCATTCGTCGCGGGACGCTGACGCGCCCGGTGAGGTTGTGTAACGACGGGATCGTACCGGCCACGGTC…	unnamed protein product [Plasmodiophora brassicae]	Plasmodiophora brassicae	0	SPQ97010.1
Pb4_107854	ATGTCGCCCGCCGCCGCCGCCGTGTCTGTGGCCGTGCTCGCTCTGGCCGTTTCGGCGGTGACGGAACAGCGGACGATTCGATTCGGGCGTGCTCCGGGGACGGTCGGCCCACCCGGGTTCAACCGTGCGCTTTCCGCGAGGACGCGCGCGGTCCCCATGCAACGGCAGATACGTCAACCGATGCGATCCGAGCAGGGCAGTCTCGAGAGCGCCACCGTCATCGTCGACGTGGTTTCGGACGATGTGAACGCGGACCCGACGTCCTGTCAAGCACCGGCCGGCAACCTGGACGCGAACGGCGACCCGTTAACGGCGGCAACGACCACGTCTATGGCCAGCGTCGATGGACCGCAACTGGATGCCAACGGTAACCAGGTGATCTACACCGAACAGGTCGGG…	hypothetical protein PBRA_008104 [Plasmodiophora brassicae]	Plasmodiophora brassicae	1e-55	CEP00792.1
Pb4_107860	ATGACGATGATGATGATGACGGTGGTCCCATTGGTGGTCCATGCAGCGATGGCAATGGCGACGGCACCGAATCGTGCATCCGTCCATGGGCAGGCACTATCGTTCCCGTATGGCTCTGTGGGGCCCTATGTTCTTCCTGTGTCGGTGCCCGCCGCCTTCCGCACGGCCTCGGTGCGCGTGTCGGCCGGCAACGAGTTCCACGTCGCCATCTACCCGTACCGATCCGCTCAACCGATTCTGGCCCAGTGCTGCGACCACGGCGCGTACGTGTCGCCAGGCGATCGTCTACCGGGCGCGTGCCTGGCTCTGCTCAACGGCATCACTCCATGGACATCGACCGCGTTTCCAGACAGGGTATTCGAGCTGAAACGGTTCTCCCTGCTGCTCAGCAACAGCCTG…	unnamed protein product [Plasmodiophora brassicae]	Plasmodiophora brassicae	3e-90	SPQ99395.1
Pb4_107914	ATGGCGGCGGCGGTGGCGGCGCTGGTACTGGCGTTAACGGTGATGCTGTCGCGCGGGGCTGGCGATCGAGGCGGCGACCCGAAGCAGTTTCAGCCGCTCGGGTTCTTTTCGACGCCGCGCAGCGAGTTCTGGACGCTGACGAATGCGATCCCGGATTCGGGCGAGTGGCAGATGACGGCGTTCGGCGGGAAGACGTACGGTCCGTATCTGAAGTTCGGCGACTATGCAAAGGACGCGTTCTCAGCGTCCGGACCTGTCACGTTGTCCTTCAGTAGCTCCAACGGCGGCGACCCGCTCACGGCGGACGTGTCCGTCACACCTGGCAACTTTTTCATGATTGCGTTGTACTCCGACCAGGGCCAGAATCAAATCAGCTTCTACTCGTTCTCCTCGGGCCCG…	hypothetical protein PBRA_005075 [Plasmodiophora brassicae]	Plasmodiophora brassicae	0	CEO96404.1
Pb4_107918	ATGGCGGCGTGTCAGTTGGCGTTGGCAGGTCTGTTGCTGGTGCACGCTGTACTGGGCGAGCCCGCGTATACTTACGATCGTCGTTGCGGGTTTCCTCTGTCTGCTCGGGGTCACGCGCCCGACATTTCGCATCGCTGGCTGGAGCCGCGCCAGCGCGACGACCTTCTGCTCGATACGAAACAGTTGTGGCTTACCCTGTTTGATCCATGGGTTTCGCCGGCCCTGCTTCTTGAGTTCTTCTGTTTGCAACGCCGCCGCGGGCACGAACATGCCATAGCCGAGTACGCTGCCAGTTGCATCCACCGTGGGCAGATTCCGCTTCGCGCACAGATTCGTCTCCTCGAGAATCTGTTCGATGTTGATGTTGATGTGCAGTACGCCAACTGGCAGTCTACTCTG…	hypothetical protein PBRA_005073 [Plasmodiophora brassicae]	Plasmodiophora brassicae	0	CEO96402.1
Pb4_107945	ATGCGTCTCGTTGCGGTCGTGGTCCTTGTCGCCGTCGGCGTCCATGCCGTGACGGGCCAGTACGGGCAGGCGTCGACGGACGGCAACGCCTGGGCGAATCTTCCAGGGAAAGGCGCGTCCGGCCGGCCGTGGATCGTGTCCCTGTCGGTATCGACGAACGGAACGACGACGGCGGCGTGGACGGACGCGACCGGTCCGTCGACGTCGCCGCCAACGGGCTACGAGGCGGTGCAGGGGCGCTTCATTGGCACGGTGAACCCGATCAACATGTGCTCGACGGGGCAGACGCCCGGCAACGGGTGCTATGCGACGCCGAACCGCGTCGGCATCTCGTTCGGGTGCACAATGGGCTCGTCGAACGCGCCGGTGGCGTACGATTTCCTCGACGCGCAGAACCCG…	hypothetical protein DLM67_19385 [Candidatus Dormibacteraeota bacterium]	Candidatus Dormibacteraeota bacterium	3e-55	PZR89140.1
Pb4_107947	ATGCCCGTTGTAGTAATGCGACCGAGTCCTCTCGTCAGCTTGCTGTGCGTCTGCATTGGGGCGACGGTGACGAAGGCGCTGCTGCCTGACGCGGCCGTCGATCGGACGTACAACCCGGCTGAAGTCGAGCTGGTCGTCGAACAGTGTGGGTTCCCGGTGATATCCGCTGCACAGAAGTTCGTGGTGCCCGTGCCCAAGGTCGGCGATCACAGCGGCGCTGATGACATATCACACATTCGCGACTGGCAAGGGCGACCCGTTGGAGAACGCGGCCTGCTGTTCTACAACTTCAAGGACAGGTCGGAGCAGGCCTGCAACGGTGACGGCAACGGCGTCGTCATTATCAACCAGGTCGACGCCGGCCAGGCCAAGCTGCTGGACGCGCAGGTGCGACGTCTA…	hypothetical protein PBRA_005050 [Plasmodiophora brassicae]	Plasmodiophora brassicae	0	CEO96379.1
Pb4_107953	ATGAAGGCGTTTGTCGTGGCGATGATGGCAATTGGCGCGGTGGCGGCCGGAAGTGCACCATCGGACTGCGACCTCGGGACCTGCCTGTCTGTCGATTGCAAATCCAGCGACTGCTTCGCGTCGTCGAACTGGCCGACCGACTCGTCCCAGAAAGTGTCGCCCGGCATCTGCAGCGCGTTCACGTCGTGTATGGACGCGAAACCAGCGGGATGCTACTTCGGCGCCACGGCGGCCATGTCCTACGAGCAGTGGTGCGGCAAGACCGTCCCGTCGCAACGATGCCACACGTTCCCCGACGGCCACCTCGACAGCTACAACACGCTGTCTTGCTATAAGTCGACCGGGACCACCTCGGCGGCGACGGCACCCGCCAGCGGACCCTTATCGTTGGTTCTCTGG…	unnamed protein product [Plasmodiophora brassicae]	Plasmodiophora brassicae	3e-102	SPQ99315.1
Pb4_108082	ATGAAGTTCACGCTGAAGGTTCTCGCTGGCACGGCGCTGGCCGCCGTCGGCATGGCGCGCGTTAGCGTTGAGGCGCCTGCCACCGATCTGGTGTCCAACACCATGGCCAGCAAGGATGCCGCCGCCGTCCAGGCGCCGGTGTTCGCGAAGCAGGCGATGCCTGATGTCGACAACTTCGACGTTGCGTCGCTGGAGAAGCAGCTGTCCGACCCGGCCATGCAGGGGAAGATTGCTGAGATCCAGCAGGCGCAGGCGCTGATTGAAGATCTCGGCAACGCCGTCAACGGCAAGGACGGGATGGAGGGCTTGATGGGCGCCATTCTAGAGGACGGCGAGATCGACGAGAAGGAGCAGAAGGTCCTGGACGCGAAGCTTGAGCAGTACCCTGACCTGCGCGCC…	hypothetical protein PBRA_004950 [Plasmodiophora brassicae]	Plasmodiophora brassicae	0	CEO96279.1
Pb4_108098	ATGCGCACCCAGACGCCATGGCGGGTACTCTGCCTCCGTCAGCTTCTCTGCCGGTTCAGCGTCTGCCAGGTCCTCATCTTCGTCCAGCGGATCCAGATACTGGTCGATCAGCTGGTTTGCTTCGCGTTGCAGGTCTTCGCGAACGAGCCGCAGGTCTTCCAGGACCTGCTGGCCGTCATTGTCGCGAAGGGCTTGCACTGCGCCGTTCCCTGGAGCGGAATTCAGGGCGAGTTTGACGAATTTAAACCCGAGCTCGGCCGCTTCGCCATCCTGAACGCTACGGCCAGTGAACTCGTCGAGAACTTGGCAATTCCAGATGCGCTCGAAGAAGGGTTGTACACGGGCGAGGTTGTAGAGAGCGAACCCGCACTCCTTCTTGATATCGAACGTCGCCTGGCG…	hypothetical protein PBRA_004938 [Plasmodiophora brassicae]	Plasmodiophora brassicae	2e-104	CEO96267.1
Pb4_108175	ATGGCTGTGGCCATGCCCGGCGTCATGCGCGTGGTCATGGCCGTCGTGCGCGTGGCCATGGCCGTGCGAGCAATGGCCACGATCGGCGGCGAACCCGTTGGCGATCAGGCTGGGCACGTGCGCCGGGTTGTGCATGTGGTACCGCATGCGGGTCTCGGGCTCCAGGCCGTCCACGAGCGCCTGCGTCTCGACCTGCACGGTCACCTGGCTCATGCCATTGCTGCGCAGGACGTGGGCGATCTTCGACAGCATTGTCTGGGCGTTGCATTCCGCGTCGACGTGCACGTGGATCGACCCGACGAGCCAGGTGGTCGTGAACGACCAGGCATGGAAATCGCGGAGGACGAGCGAGGTTTCCCTGAGGAGCTGCCAGACGCTCATCAGGATGAGGACGGCGAT…	hypothetical protein PBRA_004882 [Plasmodiophora brassicae]	Plasmodiophora brassicae	3e-168	CEO96211.1
Pb4_108186	ATGATCGTTGTCGCCCTGCGGCTACTGCTGCTGCTGCTGGCGGCCGGCACGCACGCCCTACACGTATCGCAGACCCACGTCTTCACGACATTGACCGAAACGCCCGACATTGCATCCTGCCATACGCCCAGCGACGCTTCGCCGCCGGACGCGTCTGGCGTCGTGCAGTGCCAGGCGTCCAGCTTCGTCTGGATCATGGCGCATGTCCATGGGATCTCACCAGACACGCGCATCACGATCCAGATGGCCCCGGTCGGACGCGATGCCGACCCGGTCTGGGCCTGGCACGACCATTCGTTCCCGGCGCAGACGTCCTGCCTGGTTGGGAGCTTCTCGGCACCGGCGCTCTACAACCGGTTCAGGGATCGCACGCTCGTGGCGCAGATCGTTGCCGACAGC…	No significant similarity found.
Pb4_108188	ATGGCGCTCTGGAAATCGTACGCATTGCTCTTCGCGTTCCTTGCCGGGCGCTGCGCTCTCGGTGGCGATGACGACGCCGTCAGCGACGCAGTCAAGACCCGAGACTTCGACCTGAATATGGCGTGGGACGCTGATCAAGACCCTGTCCACGACATGACGTCAAACGCGGTGCCCAACCGCGCCAACCCTCCTTTTATGGTCGCTGATGACGCCGATGACGACGTCAACGGCGATGCAGTCGACACCAACGTGGACCGGAATATTGCCTGGTGTGCTCATCGAGACCTAGACCACAGCGTGGCGTCAAACACGGGAATGAACGACATCGGCAACCTGGGCGACGCCGCCGTCGACGTGGCGATGTCAACGGCAGAGTCTAACAGAGGACGTGATCCAGCA…	hypothetical protein PBRA_004870 [Plasmodiophora brassicae]	Plasmodiophora brassicae	2e-137	CEO96199.1
Pb4_108196	ATGGCGCTTTGGAAATCGTGCGCAGCATTGCTCTTCGCGGTCCTAGCCGGCGGCCGCTGCGCTCTCGGGCCCGATGACGACGTCGACCGCGACGCAGTCGAGACCTACTTTGACCTGAATATGGCGTGGAATGCTGATGACCACGACATGACGTCAAACGCGGTGCCCAACCACGCCCACGCTCCCTTTATGGGCGCTGATGACGCCGATGGCGACGTCGACAGCGACGCAGTCAAGACCTACATTGACCTGAATATTGCCTGGTATGCTCATCGAGACCTAGACCACAGTATGACGTCAGACAAGGGAATGAACGACATCGGCAACCTGGGCGACGCCGGCGACGATGTGGCGATGTCAACGGCAGCGTCGAGCGTGGGACGTCGTCACATCGAGCGG…	secrectory protein [Plasmodiophora brassicae]	Plasmodiophora brassicae	1e-91	QGW67325.1
Pb4_108302	ATGCGCTGGGCGTCGTTGCTCGTCGTCGGCCTGGCTGCGATAGCGCGCGGGACCGGGCCGGGCCCGACCGTGTTCACGTTCACGCCGATGGGCCCGACCGGCCCCGTCTGGAGCGTCGCACGGGTCCGCTTCTTCGACGCCGACGGCGAGGTGTCGACGGCGAACGCGACGGCGTCGGCGACCACGTCGCTGCCGTTCGACCCCGGTAACGTGCTGCGCGACGACGACGCCGTCTGGTCGTGCGATCGTACCCTGACGTGCGGCTGCGCGATCGTCGTCTCGTTCCGTAACCGCGACGCGTCCCGACCGGTCATCAATCGCGCCCTGCTGACGCAGGCGCCGCCCGGCAACGACACCTACCCGGCCGACTCTGTCGTCTGCATCCGCAAACGGGGGATT…	hypothetical protein PBRA_007744 [Plasmodiophora brassicae]	Plasmodiophora brassicae	2e-123	CEP00010.1
Pb4_108346	ATGATTGCGCGCATCGTCCTGGTCATCGTTCTCGTTGGTGGCGTCTTTGGCAAGACGGCGCCCCGGATGAAGTCCGACGTCCCACCTAGCAGCATGCTGGCTGGTGCGGCATTGTCGGGCGCAGCCGCAGATCGGGTATCGCGTGCCCTTCTTACATTCCTGCTACTGAAATACGCTATTCCTAAAGCGAGGAACGACATCCTTTGGAAATTGTCCTCATTTGGATCGAAGGCCGCAACCTCGTGGTCAACCGTGGCATCGTCGGCGGCGACACATACCGCCGCATACGTCATGTACCACGAGGCGCTGCGCAAGACGGGATCGCCACTGCTGGCCACTCTGTCAGGGACGACTGGCCTGATCGCAGGGCATGCTGCGCGGTTCGTGGCGCACACCCGG…	hypothetical protein PBRA_007709 [Plasmodiophora brassicae]	Plasmodiophora brassicae	7e-59	CEO99975.1
Pb4_108619	ATGATGCTGGTCGTGCCGTTGATGGCGATGCAGGTCGGCTGGTTATACGCAGCGGACGTTGGCGCGCCGTCCTGGAACCCGACCATGCCCGACCCCGACCAGGTCGACACCGCCCAGGTCGCCGCCTGCACCATCCGGATCCGGGAGTTGAGCTTGTCGACGACGAACACGTTGCCGACGGCGTCCACGGCAACGCTGACGGGGGCGTTGAAGGCGGCCGATGTCCCGACCGCATCGACGTAG	No significant similarity found.
Pb4_108627	ATGAGCGGTGCGCTTGCGTTACTGGCCGTTGCCCTAGCTGGGTGCGCGATAGGCCAGCACCATGCTGTTAATGTGCTCCAGGACGACCTTCACCTCGATCATGGCGTGCACGAACCCGTTGTCGTTGGCGGCATGCATGATATGCACCACGGCGTGATCGGCGATGGCCACCATGATATGCACGGTGATGGCGGGATGCTCGGCCATCATGGCGTTGTCGGGCATGAACTGGCACACGAAGAAGCCTTGCACGACGGGGACGCTTTCATGCACGAAGGCGGCGTCGTACATGGCGACATGGTGGATGGCCACATCCCGTACGACGGGCACCTCGGGCACGGCGGCATGATTGATGGCCACCGTATGCACGATGGCGATCTGATGCATGGCGATATGCAC…	hypothetical protein PBRA_004372 [Plasmodiophora brassicae]	Plasmodiophora brassicae	3e-69	CEO95646.1
Pb4_108656	ATGTCGTCGTCGCTCACGACCACCGTCGTTATCACCATCGCGCTGCTCGCCGGCGGCAATGCAAGCCCGCCGATTCGTCGCTCGCCAACCGCCGACGTCCCGACCAGCGCGTCGACGGTCAGCTCATCGCTCGTGTCAAGCGTCTCGACGGCGTTCCACCCGTTGTCCCGCGCCGAGTCGGCACCAGCCCGCACCTCGACCAGCGCAACGTCGCCCAGCTGGCCGGCCGCCGCGGTCGTCAGCCCATCGCCCACGCCAACCTGGACGTCGACCAAGTCGCTGACGGGCGCGTCACGCCTGTCACCGTGCCTGCCGGTCGACCTGGCGGTCCCGCTCCTGGCCCTCGTGCTGATGGCGCTCTCCGGCGCGATCGTCACCGGCGACGAGGAACCGGCGCCC…	hypothetical protein PBRA_000427 [Plasmodiophora brassicae]	Plasmodiophora brassicae	6e-13	CEO94642.1
Pb4_108669	ATGCGTCTTGTCGTCACCGTCCTCCTACAGCTCCTTATTTTTGTGTCGCCTATTCTTGGCCATGACTACGACCACGTTTGCCGGCACCTTGTGCAGTTTCAGTCGTTCATGACCGGCGACACGATCTGGCAGAGGGCTGGTACGACAAGGAATAAGGCCTGGCTGGCCATGATCGGGAATTCGCTTGGCTTGACGGATGATGACCTTGTACCACCTGACGTTACCTATCACGAGATCCTTCTCAAAGACATCCCGCGGATGTCAAGCCCGTCGAATGACTCGGCCACGTGGAACCTTGGCGTCGTTGTTGCTGTATGTCAGGCTATGCACAATCTGGTCACCAGTGGCCGACTACCGTTCGTCCACAACGTCCACAACGTCGATGTCGACTTCGGCTAT…	hypothetical protein PBRA_004342 [Plasmodiophora brassicae]	Plasmodiophora brassicae	0	CEO95616.1
Pb4_108670	ATGTTGCCTATCGTTGCAGTCCTTGTCCATGTCGTGGCGCCGCCCATCGAAGCCGTTGACCATGAGTATGAAGACGTATGCAGGCTGATACTGGACATGCAGCCGTTCCAAACCGGTGAATCGGTCTGGCAGCGCGCCAGCACGACTCGCAACGAGGCGTGGTTAACCATAATCGGGAATGCCCTTGGCTTGACCGATGATGATCTTGCCCGGCCCAACGTTGTTGATAACCAAGACATCCTCAAGGACATACCCCGAATGTTGAGCCCGTTTAATGACTCAGACACATGGGATCGCGAGGTCGTTGCCGACGTATGCCAGGCCATGCACAACCTGGTGACAAGTGGACGAGTCGCGTTTGCTCGCAAAGCCGCGAATATCGATTTCGGTTACTCGCAG…	unnamed protein product [Plasmodiophora brassicae]	Plasmodiophora brassicae	0	SPR00483.1
Pb4_108674	ATGGCGCCGGTGTCGCTAGTCGCAACCGTATTGCTTCTGGTCGCGGTCGTCGACGCCCGCTGCGACGACATGTGCATGTGTCATTCTATTAAGTGCACTGATACCGGTGCGGTGTCCTGGCGGCTGGACGTACAGCACAACACGTCCCCTGATCAGGCCACGGTTCCCAAGATCCAGTTCGCACACGGCAATCGCCACGCCATCACCAACCTGGGCAACGTCAGCCAGCTCTTCCAGCAGCTGGTCCCGTTCGCCCATAACGGATTCGAGCTCTACGACTACGACGGTTGCAACTACGAGCTGATCCAGGTGGCGACCGGGCAGTCGTGCGTCCACTTCAACAAGCACACCAGCGAGCTGCTGTGCGACACGAACCCGTCCAACGGCACGCGTGCGTAC…	unnamed protein product [Plasmodiophora brassicae]	Plasmodiophora brassicae	2e-133	SPR00479.1
Pb4_108675	ATGTGGTCGATGATGGTTCTGGCTGCGATGGCGGCGCTCGCCGCCGGGCGCCGCGACGACCTGTGCCTGGTGGCCCCGATCCGAAGCTCGGACGACAGCACCTGGCAATTTCGGTTCGACATCCCGCACAACACGCCGGGGAACGTACAGGGCCCTAACGCGCTCCGCTTCACCATGTGCAATGGCGGGCGCCATGTCACCTCTCGGCCACTGCCTAACGGTGCCACGTTGCTTGATGCCGTCAACTACGTCGCGTACGACCTGGTGCCCATGCTCAGCGATCTGACCAACGGCACCGTCGAGTATCACGATGTGTTCAACGACGACACCGCCTGCAAGCAGTCGCTGATAACGACGAGATCCGGCGACTATTGTGTGCGCCTGAACGAGCACTCACAG…	unnamed protein product [Plasmodiophora brassicae]	Plasmodiophora brassicae	4e-16	SPR00479.1
Pb4_108733	ATGCTCCTCACGACCTGCTGCACGCATCTGTGCTTGTCGCTGGTCTTCCCCGACCGGCACTGGGCGGTCAGCGCCAGCGCCAACAGCCACGACGCCTTCTCCGGGTGCGATTTCACGTCGGTGACGCGGTCCAGGCCCAGTGCCCTGAACGTGCTGCCGCCGTCGCTAGACACCGCGCTGGACGCGTCGCCCAAGAGCACCACCTGGCGGCTGGCGCGTCAGCGCGCGTCACCGAACGACTTGGTGCCGACTCACAAGTTGCCGCTCGACATGAGCGTACAGTTTGTCGAACGTCGCCTTCTTGGCGTCGTCCGGCATGTGGAGGCGGACGTCGTCCCACGTGCGCCCGTCGTCGGCGCTTCGGTAGACGCGGCCGGCGTTCGTGCGCGCGACGATCTT…	unnamed protein product [Plasmodiophora brassicae]	Plasmodiophora brassicae	1e-78	SPR00444.1
Pb4_108750	ATGGGTCTACGCGCACTGTCGGGTGTCTTGGTCTTCGCGATCATGCCGATAACGTTGACGGCGCCGTGTGGCTTCGAGCCACATATGCCACTGCGCGAGTTCGCGTTGCACAATGCTGAGTTCGCTGGCCTGGTTGACATGCGGAATGCCGCGTTCGCCCAGCTTCGGGCCTGCACTGATTCCGTTAATCACCTGCGAGCGGACCTGTGCAGGCACGCTGCCTTAGACGCCATCCACTCGGAGAGGGAATGGGTAGTGAAGGCGCTCATCCTAGGCGAGGATATGCCGCTACCGAAGATAACACTACGATACCCATACGATTGCAATCGGTACCGGTACGAACCTGGGCTGGCGGCAATGCTGCAATTCACGCTGGACGATCGCCATATACAGCATGAC…	unnamed protein product [Plasmodiophora brassicae]	Plasmodiophora brassicae	6e-144	SPR00430.1
Pb4_108782	ATGTGGGCGGCCTTCGGGTGCATGATCGTGATCGACGCCTTCGCGTTGCGCTTCACGGATAGGACCAGGCGGTCATCCGTGTTGCCGTGGCTCTCGATGGTCGCCCATGGCATCGCCTCGACAACCTCCTTCGACGTCCGGTCCATCAGGTACACGCCGCTGCTGGCCACGTGCAGGATCGCCAGCAACCTCGCCTTGGCGCCGTACTGCACGTCGAACACGGTCGACCCGTACAGCGGCAGCGACTCGGCCGCCCGAATGAACGCCACCTTGGCGGCGTGA	hypothetical protein PBRA_004255 [Plasmodiophora brassicae]	Plasmodiophora brassicae	5e-55	CEO95529.1
Pb4_108790	ATGTCGTGGTTCGACCCATTTAGGAGACGTCCTTTACAGGTCTGCCTGGGTGCCATCCTGTTAGCAGCAGCGGCGGTCGTGGCGTCACGCCCATGCACGCGCGGCGCCCTGTACTGTGGATCGGTGATCGGCGACAGCGTCGAGTTCTGCCACTGGGATCGCCCGTTGAAACTGGAGCAGCCGGACCTCTCGTGTGACCGCTGCGACAAGGCGGAGGTGAGTGGGTTCCTCGGCGTGACCTGCAACGCGGTCGCGTTGCACAACTGGCCGGATACAGACCCCGTCTTCGTTCGTGGCGGTATGTTCGCGTCACAGCGAACCGGCGGCCTGATCGGGACGGCCAGGTTCGCCATACGAACGACGATGTTCGGGAACCATGAGCTGGTCGGGCGCATCGAC…	hypothetical protein BVRB_024270 [Beta vulgaris subsp. vulgaris]	Beta vulgaris subsp. vulgaris	3e-59	KMS94153.1
Pb4_108807	ATGAGGACCGTGTTCCTGCTCGCAGTGGGCGCTCTTCTGGCGGCGCACAGCGATGCGCAAGTCAGCATGGGCAACTTGAACAGCGGCAGCAACAATGCGTACCATCGCGGGAGCAACACGAACACCGCCAGTAACGTGCTGCAGAACAACAATGCTGTGGCAGATGCGGCGTTCGCCAAGGGCAACCAGATTAATTCGGCGGGGAGCGACTCTTCGATCCTGCCTGGCGGTGCGGCCTTCGGTGGATCCAACAAGGACTTCAAGTCGACCTTCTCGAATGGGAACTCGAACATGAATGCGATACGTTCTGCGAACCAGGGCCTAACAGGTTCGGAGGCGGTTGATGAGATCGGGACCAACAACGCGAACCTGAACAGCGCGTCCGCGATCTCCCCTGGA…	hypothetical protein PBRA_004237 [Plasmodiophora brassicae]	Plasmodiophora brassicae	0	CEO95511.1
Pb4_108835	ATGCTGTCACTTACGTCGCGCCTCCTTGGCGTGTCGCCATGGGCGCTGCTTCTCGTTACCTGTGCTCAGAAGGCCACATCCAGCATCTTCCTGGCGTCAACGTCTCTGTGCTCGCCCCCACCAGCTAAACCGGACGGACGCCAGATGCTCGACACGATGAATACATCGGTGCTCAAGCGAGTGGGACGAAAGCTTGTTCTGCAAGACGGTCACCCGATCAAGGTCGGCACTGGCGATGCAGTTGGACCCCGTTACCTGGAGATTGATCTCGCTGTCGTGCTCGACACCGGTCCGTCAGCAATCACACAGGTCGACCTTGACCTCCTACGCGAAAGCACCGAGGCGAACCTGCGGGATCCTTACAAGGACATCGAGCAGGAACGCGTATGTAATGGGTTC…	No significant similarity found.
Pb4_108917	ATGCCGGTTCCGTTCGTTCTCGTCCTGTTCGCATCAGGCGTCGTCCTCGCGTACGCTCAGCACAACGTCCTCGTTGCGCCGCACGATGCGCACATGGGATTCCACGAGCGTCCCTTCGTCCATGACGACGTCATCATGGACGACCACCACCACGGCTATCCCATGGACGGGTACCATCGCGATTATCCGGACATGCACGACGACTACCACCACGTGGAGCACATCGACGCGGCCCCCGTTGAACGCATCGAGGAGACGCATGTGCACGCGCCGGACATCACGCACCACCAGGAGATCATCCACCACGAACCCGTCGACGTGATCCATGAGCCCGTCCTGGTCGAGCACGACGACGAGGTTCTGCACGACAACGTTCACGGCCACGACCTGTTCGATGAA…	No significant similarity found.
Pb4_109005	ATGCCGACCGGTTCGATGATCGTCATCATGGCCATGTTCATAATTGGCCTCGGCGCCGAAGCCTCTCGGCGGCAACCAAACGTCGACGGCCCTGCGAATGAGGTGAACAACGGGCTTCCCGCCATTCGCTCCCCTTCCATCCGGCAGGGCATCCTGAACCGCAAGGACCATGCGATCATGAACACAATCGACCCTTGGTCGTTGGGGCAGCTCGTGAAGTTTATGAACGCGAACGACCAGGTCGTCGAAGATGCCCTCGAATGGATTTCACGCCAAACGTGGTCACGTGATCAATTGGCAATGATTCTGCACGCTGCCTGCACATTATTCAACATGGAGCGGTTCCTAGTGGCCGTCGACGCACTAGAGAACAATCGCTTCCATATCCCGGAATCGTTC…	hypothetical protein PBRA_009206 [Plasmodiophora brassicae]	Plasmodiophora brassicae	0	CEP02988.1
Pb4_109071	ATGTCGGTATCAAGTGCGGTCCTGGTCATCATGGCGCTGACGGCGGCGGCGGCGGCAACACAACTGACAACGTGCCCGTCAGCGGGCCTTCAATGCGCCCGTGGGTACATTGACGACACCGCCTGCGCTACGAAACCATGCTCAAGCTACGGATGGGACCGTACGACAAGGTGCACCTGTCCGCCAGGGTACGGGGGCGCCGCTTGCAACTTCGTCGTGAACGCGACGGCGTGCCCCGCGAACCAGACCATGAAGGCGGTGCCGAGAGGAGGCGACGGACAGATGGAGTGCAGCGTCGTCTACAGCGACCAGAGCAAGATCCTGAACCTGATCGACCAGCGCAGCAGCCTGCACGTCGACCTGGCCAACGACATCGTCACGTTCCAGGCGCAGACCCGT…	hypothetical protein PBRA_007830 [Plasmodiophora brassicae]	Plasmodiophora brassicae	7e-160	CEP00096.1
Pb4_109078	ATGAACACCAAGGTCGTCATCCTGGCCGTCGTCGTGGCCGTCGTCGCCATTGGCGAGGCGCGTCAGGAGTGCCGCGCCCTGAGCAAGGTCGCCTCCAAGAAGTGGTGCTTGGAAAACTGCCACAACGTCCCATCGTTCTGCCCGATCGAGCACTGCTCTGAGGGATGCGCCCCGAAGGGATGCGTCCGTCTTCCGATGAGCGAGTACCACGTCTCGGCCCCGTCGTTCTACGCTGACGAGTCGTCGTCGTCGTCGTCCGACGAGTACAACCACGGGTACTCGGGCGAAGCCAGCAACGACTACGAGCGCAGCCACGACGACTCGTACGTCAGCGAGCCTCGCTACACCGACAGCGCGTCGTACAACCCGTACGAGAAGACGGAGTCGTCGTCGTCGTCG…	hypothetical protein PBRA_007823 [Plasmodiophora brassicae]	Plasmodiophora brassicae	3e-152	CEP00089.1
Pb4_109105	ATGTCGTGGAGATTAACGATTGGATTGCTGGCCGTGCTCGTGGGCATCGTTTCTGTCGCCTGTGGGCAGAGACAACCGGGGGCAGCGGCCGACCCGTACGCGTTCATCACGTGCCGGACCGAGTGCCTTCGAAAGCAATCCGTCTGTGCCATCATCTGCAACAAGCTGTGCACCATCTTCCAGCGGGACGGCGTCGATAGCGAGGAATGCCAGGGCCTGGTCGAGCACTGCCATCGGTGCTGGGACCACTGCCAGAAGGACCTCCTGCGCTGCTTCGTGAAGTGCTACCCTGAGGATCAGGCCGACCATCACGCCGACCTCCCTGAACTCTAA	unnamed protein product [Plasmodiophora brassicae]	Plasmodiophora brassicae	7e-75	SPR00193.1
Pb4_109148	ATGGCCAACGACGAGCTGCTCCTGATCGTCGTCGCGTCCCTGGCCGTCCTCGCGCAAGGAACGGCGCCAACCGGGGAAGAGACCAAACCTGAAGTGTCAGCGGAGAACCAAGTGGTCGTCAACCGGAACGACGTCGCAACGATGCGCAAGGACGCCGTTAACGAAGCGAATAGGAAACCGGTGCTGACTCCAGTCATCAGCAACCATCGCGGTATGGCACATGACGATGACGCCTCTATAACAGTCGTCCAATGGAATATCCTCTCCGACGACTATTTCGTGGCGCGCGAGATCGACGCTGAGGCCGTCGCGTTCGCCCAGCGCTTCGACAGGGTGGCGCAGGTTCACGGACAGGGTACACCCGAGTTGTGCTGTCAACCGGCTGTCTCACCGGGAGCG…	unnamed protein product [Plasmodiophora brassicae]	Plasmodiophora brassicae	1e-16	SPQ93947.1
Pb4_109203	ATGCGCCCCGTGACGCTCGGGTTGGTGATTGCCGGCGGGGCGGGCGCCGCGTGGGCCGTGGCCCGATACCAGCGGGCGGAGCCAGTGGACCCGATCGCGCTGTACGGGACGCCCGCGCAGCGCCAGGCGCAACGGGACCGTCTGGCGCACGACCTGGAACGCCTGGAGAAGGCGCCGTTGAAGCCGGCGGATCATCAGCGGGGCGAGTTCCCGTCGGTCGGCAGCCGGCAGATGCTGTTCAGCGACCTGACCCGGCGTGTCGCGTTCCTGACGGACGGCGAGCGGGCCGCCCAGCGCCACCAGGCGCAACTGATGCTGCTTCGTCAGGCGGGCGGCGGGCAGGGCGAGAAGGAGGATCGCCGCGAGTTCGACGAGTCGGTGGCGCTGATCAAGCGCTGG…	unnamed protein product [Plasmodiophora brassicae]	Plasmodiophora brassicae	7e-123	SPR00124.1
Pb4_109232	ATGAAGTTCTTCGCGGTGATGGCTGTCATGGCCGTTGCCCTGCCGGTGTATGAGGTCGCTGCACGCGCACCTGTTGACGTGTCCATGGAGGCCGTCAGGCGCAACCCGGAAAGCATCCTGGAGCATGTTGTCGAGGACATGAGCAAGAAGCTCGACGGGCATCCGGAAGTTGCTGAGAAGCTGAAGGAAGCCGTGACCAACGACGGCATCATCGACGATCAGGAAGAAGCGGATGTCACTGCTGTCGCCAAGAGCGTGGAAGGCATCGATGAGGACATTGCGATCATTCAGGCCATCGAAAAAGAGAACCCTGGGGCCGTCCTGAAGTTCATGGAGAAGAAGATCACGCAGGACCCGGTCCTCAGTGCCGTCGTCGAAGAGGCACGCAAAGCGGACATC…	hypothetical protein PBRA_004539 [Plasmodiophora brassicae]	Plasmodiophora brassicae	0	CEO95826.1
Pb4_109241	ATGACGCTGCTGCTTGTGTGGACGCTCGCATTCTGGGTTGTGAACGAGGCCGCCGACGCGCTGTCCTTCTCGAACGACTACATCGGCAACCATGCCGAGCTGTTCGACTACACCCAGGACCGGCAAGTGATTCGCCCGATGTCGTTCACGACGGTGAAACAGTTCCTGGATCAATTGGGCTGGGTGCACTCCAAGGACGGCTGGTACCCTGGCTACCTATCCAGTGCGAACGTCGTCGATCCGGAGGGCCGTACGAACACCAGCGTTCTCCAAGTGACGTACGGGCCCGGGTACTTTGGCCAGTCGACGGCACTGGGCATCGCTGGATGGTACAGCGCCCCGGGGTACCCGTACTGGAACGTCACTCGCATGACCCTGGAATATGAAGTCTTCTTCCCG…	unnamed protein product [Plasmodiophora brassicae]	Plasmodiophora brassicae	0	SPR00097.1
Pb4_109249	ATGACGCTGCTGCATGTGTGGACGCTCGCATTCTGGGTTGTATACGAGGGCGCCGACGCGCTGTCCTTCTCGAACGTCTACATCGGCAACCATGCCGAGCTGTTCGACTACACCCAGGACCGGCAAGTGATTCGCCCGATGTCGTTCACGACGGTGAAACAGTTCCTGGATCAATTGGGCTGGGTGCACTCCAAGGACGGCTGGTACCCTGGCTACCTATCCAGTGCGAACGTCGTCGATCCGGAGGGCCGTACGAACACCAGCGTTCTCCAAGTGACGTATGGGCCCGGGTACTTTGGCCAGTCGACGGCACTGGGCATCGCTGGATGGTACAGCGCCCCGGGGTACCCGTACTGGAACGTCACTCGCATGACCCTGGAATATGAAGTCTTCTTCCCG…	unnamed protein product [Plasmodiophora brassicae]	Plasmodiophora brassicae	0	SPR00097.1
Pb4_109263	ATGCTATCGGTTCGCATCGCCGTGGTGACCTTGTTCCTGGTTGTGGGGTTAACCGCCGCAGGGGATGATACCGATGACCAGCTTCGCCAGCTGCGCAGCGAGCTGGAAGCCGTGCTCGCCAATGCCGTTGCTCGCGAGGCAGCTAACCAGGAACGGGTCGCCACATTCCAAGCTTCGTATATGTTGAAGACCACCCCGAGGCAGAAGAAGCGTGCACGTACAGCGTTGAACAAGGCGAAAGAATCATATGAACAGCAGAAACGTGACGAGGACAAAACCATCGCCTCGCTCGAGGATCAGATTGCGCTGCTGGAGAAGCGTCTCGAGGACGGCGGAGACTCCGGTTATAACCTGCAGCGTCTCTTCCCGGATGAAGATGCATCGCAGAAAGGCGCATCT…	hypothetical protein PBRA_004518 [Plasmodiophora brassicae]	Plasmodiophora brassicae	1e-69	CEO95805.1
Pb4_109431	ATGGACCCGGGGGGCACCATTGTCCACAGCGTCACGTTGTTGTCGACCTTGACGACGGCGGCGTTGCAGTCGGGCTCGACGATGAACACGTACATGCCGTCGTCACTGGCGATCAGGTTCCCAATGCTGTCCCCGGGCGGGTCCTGGTCGATCAGCAGCGCGTCCCCTGTCGCCATCTGGCTCGGCAGGGAAGGTGCCGTCGATGACGCGGCGGCGCTTGCCTCCGTTGTCGTCAGCGTCTGCGACACGCACGCCATCGGCAACAGAACCAGGGCAGCAATCGACACCAACATCTTCGTGCTGAGCGCTGTACAGATCAAGAACGATTTTCGTAAATGCTGA	hypothetical protein PBRA_004414 [Plasmodiophora brassicae]	Plasmodiophora brassicae	8e-42	CEO95701.1
Pb4_109599	ATGTCGGCCGCCCCGGCAAAGCAGTTCCGTTCCAGGATGAAGCTGGTCTGCGGCGTCGTAGCGCTGGCCCTGGTTTCGGGCGCCCTGTCCGCTGAGTTCTCCTGCGACAACAGCACGCTGATCTACGTGGTCGACGACCCGAACAACCAGACGGAGGCGTTCTCGGCGTCGAACCCGTTCGCCGGTGGCATCGTGTTGACGCATATCAACAACGCCACGTCGACCTACCACTGGAGTGCCTCGAACAAGACGTGGGTGAAAGACGCCAGCCCCGTGCAGCAGTGCAACGTCAGCGTCATCACCGACCACGACACGTTCCCGAAGTGCCTCAACGTGAGCGGGATGCCGTTCTGCCAGGCGCCACCCGAGCTGATCGTCAAGCAGCGAGCGAGGACGAAC…	hypothetical protein PBRA_008250 [Plasmodiophora brassicae]	Plasmodiophora brassicae	1e-133	CEP00938.1
Pb4_109634	ATGTCGTCGCTGGTCGCCTGCCTGATCGTCTCCGTGGCCCTCGTGGCGACCGCGTCGTCGCAGGCGCTGCCGCAGCCGTCGGCCGCCAGCCTGGATGCCGTGTGCCAGTTCCTAGCGTTGCAGAACCCGAACGGCGGGTGCGGTGTTCAGGATATGACGCCGCCGGCCAACCTGCAGCTGTCGGCGTTGTGCGCCCCGAACCCGGCGACGGGGAACTGCACGTTCATCTCCGGTGCGTGCCCCGCGGGTCTCCAGACCGCCATGCTGGCCGTGAGCCAGTGCGGCGCATCGGCTGCGGACGCCTGCCCGGCATCCTGCACGCAGCCGGACGTGGCGCTGATCAGCACGGTGTACACCGACGCCGGCCTGACGACGTACACGGGACCCAGCGACCTGCAG…	hypothetical protein BVRB_041030 [Beta vulgaris subsp. vulgaris]	Beta vulgaris subsp. vulgaris	0.0004	KMS64944.1
Pb4_109640	ATGCTGCGCATGCTGCTTCTGGCCGCTGTCGCCGTCGTGTCCCTGGTCGCTGCGCAAGATCTCAGGGCTGCCGTCGTGTTCACCGACGTTAAGTTGGACGACAAGGTGGCGGTGAACTATCTGAGGTACTCCGGCGACTACTACCTCGTGATTGTGGTGATCACCTGCGTTGCTGACGTTCAACGCGCGCACGGCGACCTGCGCGACTTCCTGGACAAGGTCGCGGAACGCAAGGGCTCCTCGTCAGCGTCTAGTGCACCAGCGGAGGTGTTCGTAATGAGCGTCGCGAATCCGAAACACAAAGCCGTCCGGCATGAGAAGAACTTCCTCGGCAATGGAATTGAAACTCTACCGTTCGACCATATCGACGATTGGTTCCAGGAGCCCACCGTCGTGGAC…	hypothetical protein PBRA_005609 [Plasmodiophora brassicae]	Plasmodiophora brassicae	0	CEO97005.1
Pb4_109650	ATGATGTACGGGGTCGTCATCATGGGGAGATGGGTCGTTCTTGCTCTGCTCGCAGCGTGCGGAGCCATTGGCGCGCCCAATTCTGATCTGGCCGTGTACCACGAAGCCGCCAGAGACTGCATCGACCTTGTGGACTGCGTTCGTTATCTGGCCGACGTCTCCAGTACTGCCAGCGAGCTGTTCAGCGACAAAGAGCTGGATACCACGAGAACCCAAGCCAATGCGATTATGGATATGACGGACATGACAAGTGCCGAGAAGGATACGCAGCGGTTCACGGACCGAGCACGCACTCTGGCCGATCGATCTTCGCGTTTCTGGACCGGCCCGTTCTACGATGCTGATGGACTACTTGGGCAGATCGGCGTGTACATTGCGAAGCAAGGCAATCGGAGAAAC…	unnamed protein product [Plasmodiophora brassicae]	Plasmodiophora brassicae	0	SPR00992.1
Pb4_109671	ATGCGCCGCCTGATCGCCACGCTCGTCCTTATCGTCGTCGCCAGCGACGCGTACGCCCAGACGCAGCGCCTGTTCATCAATGCGTTCAACAACGGCCCGTCGACGACGTCGGTGAACGCCCTGAACCTGCAGCAGACGATCGCGAACGCGCAGGCGTCCATCAGCCAGAATCGCCTGCAGATCCTGACGACGCCCGGCAAGCCGACGACGTTCATGACGCAGCTGGCCACGCCCGGCCAGTGCCTGCTGATCCCGCCGCAGGCGAACATCGACACGATCTTCAGCGTCCTGATGCAGGCGCCGCCCGGCGTCGACATGTCCATCACGCTGCAGACGGGCACGGTCGGGTGCGGCGGCCAGGTCAACAACTCGGCCGTCGTCCGCCTCAGCGACTACAAC…	secrectory protein [Plasmodiophora brassicae]	Plasmodiophora brassicae	4e-07	QGW67293.1
Pb4_109700	ATGATGCTGATGCTGGCCGGGCAGCTGTCGCGTCTGGTGGCCGGCGCCGCCGACGCAGCGCTGGCCGTCGACGTCGCGGCGGTCGTCGGGCGGCTCTGCGAGGCCGTCGAGCGCGACGTGCGACGCGAGGCGCTGCGCGACGCGCTGATCGCGCGCGACCTGACCGCCGAGCGGCACGCGCGCCACGTCGACGCGCACCGGGCCGACAGGTCGCGCGTCGAGGCCCTCCTGGAGCAGGTCGTTCCCGTTCGCCACGTGCGTCGCTCGTACTCACACATCGTCATCCAGGATCGAGCCAGCCGGGCGGCGCTGGCCCGGCGGGCGGCGACGCTCGAGGAGCGCCTGGCGTCGGGCGCCCGACGCGTCGTGCGGCATCCGTTCGGGACGTGCCGCCCGTTA…	No significant similarity found.
Pb4_109849	ATGCAGGCTGTCGTTGTCACCGTCGCGCTCTGCATTGCGGTCATCGGCGCCGTCACAACCGAGGAACTTCCGAATGTGGCGGTCGAACAGGATGCGGTGCAGTCGCAGACGATCGAGGATGGGCTTGCGCCGAACAAGAAGGCCGATGCGGGCAAGCACCTGGGAGCTGCCTATGGGGCCGCTATGGATCATCTTAACGGGATGTCGGACAAGCAGCGCAAATCCCTAGCCACCAACGCCGCTTTGCTTGCAGTAACACCCATGGTTGGTCCCCGCAAGTTGGCCTTGATGTACGGGTCGTATCGATTCCGCGTCTTCCTGGACAAGTACGTCAAGCAGACACAAGAGAATCCGGTAAACGATGGCGAAAAGTCTATCCAGAGTCTGTCCGACGACATG…	hypothetical protein PBRA_005770 [Plasmodiophora brassicae]	Plasmodiophora brassicae	3e-143	CEO97166.1
Pb4_109854	ATGCAGCTCTATGTAATCATGCTCACCGCCTGCGGTGCCGCTTTCGCGCTCGCAGCGCCTTCTCCACCATTCCAGCTGTCCACAGAATGTCTCTCCGATTTACGGCAGCTGAACAATGACTTTGTGGAATTGAACCGCGATCGGAAGTTCAAGAAGCTTATTGGGTTCGAGATGCCGATGTCGTTCCACGATATCGCGAGGCGTCCAGGCTGGGTGGCGCGATGCGATCCGAGCCAAAAGTACCGAAATTTCATCAAGGAACAGTATCACTTCCATATCTTCCGGTCGACGGAAGCTGTTGAGTTCGTGGCCCTCCTGGCAGCGAATGCCACATCGCCTCACCAACAGCGTCCTAATAGCGCTCGGGCACCCGCACCGCTAGGTGTCACAATTGGCGTT…	No significant similarity found.
Pb4_109861	ATGCTCGCCCGCCTGTCCATCGTCGTCATGCTCCTGGCCGTCGCCACCGCCGAAACCGACATCTACATCTGCGTGAACGGCGTCACCCTCCTGATCGACGTTAACAACATTGAAGCGTTCCCCGGGTACACCATAGGGCAGTGCCCCACCACCGCTCCGGTGACGACGGCTCCCATGGAGACTGCAGCTCCCACTCCCGCACCGTCCACGCCGGCCGCTGCTCCCATGATGACGGCTCCGGCGGTTGCGAACGCCACCTCGTCCGCGTCGGCGGCTCCCTCGACAATGGCTTCTACCGGTACGAACGCCACAACGACGGCGGCTCCCATGACGACAGCTCCGATGGGCGTGAATGCCACGACAGCACCGACGGCGAACGTCACGACAGCACCGACGGCG…	secrectory protein [Plasmodiophora brassicae]	Plasmodiophora brassicae	3e-102	QGW67324.1
Pb4_109873	ATGTCGCACTGGGCGCCGCTGATTGTCGTCATCGCTGCCGTGGCGATGACGCTGTCCGATGCGGATCCTGCGGTGGCAGGCAACGCGACATCGTCGTCGTCCAGAGCGGGCGCACTCGACGCCCTGCGAGGGATCGCACAAGAGATCAGCCTGCTCCAGAATCTGACGAAGCACGACCCAACGCTGTCAATTGCCCAGGAGGCCTTGGCCGCCATGAACGACACCGTCTCGAAGCAGCTGACGATGCTGGGCGCCGCCAACGCAACCGCGGCGAATGGGACGCTGGGCAATGCGACCGCCGGTGCTGGGAATACGTCGACAAACACCAGCGGATCCGTTCCCGGGAACGCGACGGCGCAAGGGAATTCGTCGCTGCCACTGTCGAACGCGACGAACGCC…	No significant similarity found.
Pb4_109897	ATGCGGACGTCGACAAGGCGGCTGCTGCTGCTGGTGCTAGCGGCGACATCCGCTGCTCAAATGACACCGCTGTTGACGGAACGGCAGGACAGGAACATGGCGAGGAGCACGACGTGGCGCATAGTGGCGCTGTCGACACCGGCGACGTTCGCCTGGGATATCAGCGTGCTGCGCCTCGTCGACGCGAACGGGTACGACGTCATCGAGTCGCAGGCCGCGATCGGCATCATGTCGTCTGGGTCGGCGGCCGACGAGGGGTACCCCGGGTACGACGCCTGGGGCGCGTTCTGTACGAAGGTCTTCGCGTCAGGGCGCTGCCGCGACCGTAACGCGACGCACCTGATGTGGGGCGGACGTGCCGGCCCCGACCAGCAGCGCTGGATCGGGGCCGTCTTCGAC…	No significant similarity found.
Pb4_109902	ATGCCGGCGCAACGACTGCTGTGCTGGCTGCTGGCGCTAGTCTGCATCGTCTGCCCGGGTTGCCATGCCGGCCCGACGACGGCCAAGGTGATGGCCGACGAGTTCCTGGCGAAACTGTTTGACGAGTTCAGCCGGACGGGTGCGATCGGGTCGACGCGTGCCATCATCCCGTTCCCCGCAGGGAACAAGGACGCGGCTCGGTACGTGGCGGGCCCGACACAGGTCGGTGCGATGCGCATCCAGCGGGCATCGGGCCTGGAATCGCTGGCCATCTACAGCGACGGTGCTGTCGCGGTCGGGACCTGTCGAGCCGTCGACCGAGCCCGCGAATACATTGGGTTCATGCTCAGTGCACTGAGCGGGCGGAACATCGTGGTTGACGACGCGACGGACCGACCG…	No significant similarity found.
Pb4_110061	ATGACGAAGCTGTCGAAGTTCATGTTCGCGGCCGCCGCCGTCGCCCTGTCCAGCCTGACGGCGCAGGCCGGTGACACCAGGATCACCGTCCAGCACGGCGACGGGCACGTCGACAACACGAACCGGTTCGGGGTCGGCATCGCCGACGTTGCCGACGCCCTGCACGAGAACAAGGTGCACTCCGGCAAGGGCCTGTCCCGCGAGCACAAGGTCGGCCATGACGGGCGCGACCTGCACCGGGAGGACCTGGGCCTGGGGCACAACGAGCAGCACATCGACGAGGGCGACCTGCCCGTGCACGAGCACGGCCACGAGCACGAGCACGACGGTGCCTGGGACCACGGGCACGGCGCCTGGGACCACGAACACGGCGCCTGGGACCACGAGCACGACCACGCG…	No significant similarity found.
Pb4_110099	ATGCTTGTCATCGTCGCGGTCGCCGCTCTCGTCGCGAACGACGTCGCGGCCGGATCCGGTCCCCAGCGCCCACAAACCGCTGCCGTGGACATGCGTCGACGTCGCAGCTCGCCGCCGAGTACGTCGCGACCGCCCGCGTCAACGCGGACGGTCGCGAAGAAGCGCTCCGCTCCGTCTAGCCTGGCCTCCCCGCCGGTATCCAAAGAGCAACGCTTCCACACGATCCTGAACGCGGCGCTCCAGACAATGTTCAAAGGGCACCCACCAGCGGGACCCGATGCCTGGCTGCCCGCCATCATGAAACGGTCGATCATTGAAGCACGCGACGCCGGCCGTGCCGTCCTACAGCGCCTGCGCGACAAGGTCGACCGAGCAGAGCAGACGCGAACGGGGCGCCCG…	No significant similarity found.
Pb4_110100	ATGCTGCCTGTGCTGGTTGTGATCCTTGCCTTCCGCCTGGTCACATGTGGGGGCGGCGTGTACGAGACGGAGGAGTTTTGCCGTGTTGTGGAGGCGTCTCCGGATGACTTCGCCCCGATTGAAGACTACGTACTGAAGAATCGCCATTCGCTGATCGCTGACCCAGACAAGGGTGAGGCGTTCCCTGACTACCGCTCGGAGGAAGCCAGCGTTGCTCGCATTATCATGCTGTACGATCTTGTTGATTGCGGTCAGCTGACCTCGTCCCAGATACGGAACCTTGTATGGTTCATTGGCTGCAAATTGTTCCCCAAGCTGAGTGACGAACCTGGCGTCCCTGTCACGCCACGCGAGCTACAGGCCCTATTCATTTATGCAACCGACGACGAATACGATCTG…	hypothetical protein PBRA_007474 [Plasmodiophora brassicae]	Plasmodiophora brassicae	5e-116	CEO99740.1
Pb4_110111	ATGCGCTCCTCGCTGATTGCCCTCGCGCTGCTGCCGCTGCTGCTGTCGCAGGCGTGCCTCGGTCATGTGTTCGTCCCGGTCGTCGTGCCCGGCGCGGCGACGGGCAGCTTCAACCAGCAGGCCATGAGCAACGTCAACCAGGGGTTCAACACGGACACGACCGGGCGCCTGGCGCAGACGAACGACTTCAGCAACGCGCAGGCGTACGACCGGGCGAACACGGCCCAGTCGCAGGCGAGCGGCGCCAACATTGGCGTGGCCGGCGTCGTCGGCGCCGGCAGCAGCGGGTTCAACACGAAGGCGCTGTCGAGCAAGTTTGACCAAGGGGCGCTGACGGCGAACCAGGCGCAGGGCGTCAACCAGGCGCAGCACTCGGCCGCCTCGGGCCTGAACTCGCAG…	hypothetical protein PBRA_007470 [Plasmodiophora brassicae]	Plasmodiophora brassicae	3e-146	CEO99736.1
Pb4_110136	ATGACGCCCTGGAAATCCTATGCAGTGTTCTTCGCGTTCCTAGCCGGCCGCAGCGCTCTCGGCGCCGGTGTCAACGGCGCCGACCAGATGCAGATCAAGACGTACTTCGACCTGGATGCGTACGCATACGCTAATAGAGACCTGGACGATGGCATGATGTCAAACGCGGTGCCGAGCCACGCCCACTCCCCGGCTATGGTCGCTGATGACATCCGGCCGGGACTGGACGTCGACATCAGCAACAACTTGAGTGATGCGATTGACGATGACGCAATGCCATTGGCGGATCCGAGCACAGGACGTCACAACGAGAGGACCGCTGACGAACACGCAACAATGCTCACCGGTACCCCAGCTGACGGCGAACGCAATCCGCTGGATCTCGACGTGGACACGTTA…	unnamed protein product [Plasmodiophora brassicae]	Plasmodiophora brassicae	0	SPQ97121.1
Pb4_110202	ATGACGACGCTGGTGATTCTGCTCGTTCTGGTCATCTGCAACCCCGTCGTTGCCACAGCAGCTGACAAGTTTATAACGCAACCGCGCTCTACGCTCAGCTTGCGCCCTGTTGCGGGAGCTAAGGCCAATATCCGTCGGCGATCGTTCAACGTCGCCCCAGAGTTCCCCCTGCTGGACACGGTCCCCCAGTTCGACTCGCCAAGCAGGTTCACGGTGACGTCGTCCGGATCCCCACCCGCATCTCCGACGAAGTCCGCGTCCACCTTCAAGGTCATCGTCTTGCGCAAGGAGCCCGACGACCACATCCTGCACCTAGACGTCTCGTCGCCCTGGTTCACATTGTCCAAGCTGATGGCACCGGCACCGAACGTGCACCATTTGACGCTCGACAACGCCCGA…	hypothetical protein PBRA_001041 [Plasmodiophora brassicae]	Plasmodiophora brassicae	0	CEO99136.1
Pb4_110304	CTGGAGTTCGGCAACGCGGCTCTTCTTGCTGTCAAGCGCCTCCTGCAATTGTGCCAGTTCGCGACCGGCGCGCTCGGTGTCGGCCGAGGCACTCGCCAGGGCGACTTCCAGCTCCGAAACGTGCTTCATCGTGGAACGCGCCGCCTCGAGTTCGTGTTCGACGCGCTCGCAATGCCCCGCCAGGTCGACCTTGTCGCACTCGGCAGCGGCAAGGCGGGCGGTAACCCCATCCATCGTTGTCTGGAACGCCGCCGCCCGGCTCTTCTCCTTGTCGAGAGCCTCCTTGCATTGTGCCAGTTCGCGTTCGGCCCGCTCTGCAACTAG	hypothetical protein PBRA_001130 [Plasmodiophora brassicae]	Plasmodiophora brassicae	3e-50	CEO99224.1
Pb4_110337	ATGTCGGTGCCCGAGATGCTGTCGGTAGTGTTCATCGTCCTGACGGCGATCGGTTCCGCGACCGACCTGTCGTCGTCGTCGTCGTTGGACACGGACCCTGTTTCTGCCCCGCGCTGTGTGAACGGCTCCGTCCCGAACGTCTACGGCCCGTTGTACCCGTTCGGTGGCGTCCACCTGTGCGGTCGTCGCGCTCCCCTGCACGTTCGCTGCCCGTATGGACAGTGCTGCTCGTCGACGGGATACTGCGGCCCCGACGTGGTCCCCGAGCTTCGCAAGCGATTCGGCCAGTTGCTCCACCGTACCATCGAACCGGCCACCGCCGACCTATGGTCCTACAAGCTCTTCTGCGACAACGCCTACGCCGACTACCGCCTCATCGACTGTGCACACCCTGACGCG…	hypothetical protein PBRA_001158 [Plasmodiophora brassicae]	Plasmodiophora brassicae	3e-78	CEO99252.1
Pb4_110422	ATGACGTTCCGGGTACCTCTCGTCGCCCTGTCGCTGGCGATGGCACTGTCGAACGCAGATCTGCTTGCGTTCCCAACCGGCGGTGCATTCGGGTCGCTAACGAGAACGACCAACGAACTGGGGCGTTCCGGATCCTCGACGCTGACGAATACGGCCGCACGTCAGCAGGCCAGCAGAAGCCTGCTGAACGGGTTCGACCGAGGGTTCGTCAATGCGGGGCAGGGGACGGCGGCGACCGTTGGCGCGCCGAACAGTGCAGGTGTATCCCAGAAAGGATACGGCCTTGGGAAGACCTCGGGCAGCCATGCATCGAACGCGTTCGTAGTCGGTGACGCGAACGAGCAGGGCACGTCGATGAGCGAGGTGCTGAAACTGACGTCGGGGATGGACAACACCATG…	hypothetical protein PBRA_005577 [Plasmodiophora brassicae]	Plasmodiophora brassicae	1e-116	CEO96973.1
Pb4_110458	ATGACATCGTTGGGCGTCACCTGCAGCGTCCCGTTGGTGCTGTTGCTGATTTGGTTACCGGGCACGCGTGGCGTTTTGGCGGACGGCGATCCTCCCAGCACGATCTGGGACTATGCATCCAGTTACGTCGAAGGAGCCGGTGCCGATCCTCTTGTCGAGCCCGTCTACGCAAAGGACTTGATCTGTCGCGCGATAGCCGACCGAGAGAGAACAGAGGACAACCGGGGCGCACTGGGCAAAGACCAGTTCTGTTTCAGGAATAGCCATGGAGCGTATGCTCACGACATCGTGCGGAGCAAGGATTTGCTTGTGTACCGTCGGTGGTTGGCGTTCGTCAAGGAAGGGAACACGCAAAGCTGGATGCATCTGTTCGACCTGTTGTATTCGTTGAAGCACACG…	unnamed protein product [Plasmodiophora brassicae]	Plasmodiophora brassicae	3e-155	SPR01904.1
Pb4_110500	ATGACAACGTGGGCCGTTGCTGTGCTGGCGGGCGTCCTGTGCTGCAGTGCTGTGGACATATCGGAGTACTGCCAGCAGCAGTACGACGAAGGGGTGCGGGTCGGCCAGCTGCCAGCGCACGCGCCCATGTTCGTGAAAGGGCTGACGACGTGCCCGGACGTCCAGGCGATTCGCACGAGCCTCCCGAAAGGCAACGACTGCCGATCGCAAGGCGTCCGGGAGGGCAGCCGGGTGCAGACCCTCGCTGTGATCGCAACAGTTGAAGGGTGCGATCGATCCCCGCCCAACTGGCCGCAGGAGGACCTGCACGAATCCATCTTCCAGCACGCCGGCAACCGGATCAAAGGCATCTTCAAGTCCAAGCTCGCCGTATCATCGTCGTCGGCGTCCGACGCGACA…	hypothetical protein PBRA_005527 [Plasmodiophora brassicae]	Plasmodiophora brassicae	3e-177	CEO96923.1
Pb4_110503	ATGGAACGTTGGCTGTGCTGGTGGGTGGCGGTGCTGGCCGGCGTCGTTGTGCACGGCGCGGAGACGCTGTCGTGCGAGGACGCGTTCGACCGAGGCGTGCCGCGCGGTATGCTGTCCGAGGACGCGCCCCGGTTCGCGAAAGGGGAGTCGCATTGCCCAGATGTGGACCGGGTTCGACAGGCGCTGAAGGGCGACGGGTCCGATGCCAGCGCGTGCGAGGCGCGCGGGTACCAGGAAGGCCTCCGGATTCAGACCGGGGCCGTCCTCGCCGTCCTCGGATGCGACCTGTCGAAGTGGAACGACTGGGCCGAGGTCGACATGCACGGCAAGGAGCGGGTCGTCGTCACCAAGACGACGACGACGACGTCGTCGGGCAGCGATCCGTTTTCGAAGACCGTC…	hypothetical protein PBRA_005524 [Plasmodiophora brassicae]	Plasmodiophora brassicae	0	CEO96920.1
Pb4_110568	ATGCATCTCTGTGCATGCGCTCTGTTCGCTATCGCGTTGTTGGCGGAATTCCTGCCGGCGGCAACCAGCCAGTTTGTCAAGTTCGACAAATGGGTCAAGAATTGCCGAATGTGCCGCCTCAGTGATGTGAAATGCAAGCAGTTGCCAGGCGCCCGTTCATCACAGGTCGCCGAGGTGGAGATCACGCTTCCCGCTCTAGTGTATGACGACGGCGTATTCATGCCTTCACCTGAGAGGTTGCAGGGCTGCGACGGGGCCAAAACCATCATTTTCAGAGTCTTGGGGGTTCAAACATTGGTGTTTCAGATTGGTACGGACTTCTTCCAGATGCAGGACCGGAACCATCTGACGACTGTTGAGAGAATTGGGTTTCGAGGTGCTGTTTTCAAATTGTGCGAT…	hypothetical protein PBRA_004419 [Plasmodiophora brassicae]	Plasmodiophora brassicae	4e-48	CEO95706.1
Pb4_110705	ATGTCGTCGTCGCTCGTCGTCGCCGCCGTCGCCGTCCTGTGCTTGGTCGGGTGCCAGGGCGCGCCGCAGACGCTGCCGACCGTGGCGCCCGTCCTGCAGTACCTGAACGAGGCGATCGACGCGATCAGGACGCTGGGCGCCGTCTGCGGGTCCGGTGAGCCGGCGCCGCAGCCGACGTCGCCCTGCGTCTCCAACGCGGTGCAGTCGTACACGCCCCTGCTGCTGTCGTCGCCGGCCTGCGTCGACCTGATCAAGCAGCTGCCCGCCAGCAACGCCGACGTCAACCTGACGGCCCTGTTCCAGGCGTCCTGCAAGGAGGGCGCCTGCGCCTCCCTCTTCTTCACGTTCGTCGCGTCGATCGGGCGCTGCGAGAACGTCGGCGGCGCGCAGGTCGCCCAG…	No significant similarity found.
Pb4_110893	ATGCTCACGTTTGCGTTCGAACTGCTGCGCGCCTGCTGCACGTGGGCCGTCGCTGTCTGCCTGCATGTCGTGACGAGCGCCGCCCACACGGTCGCCATGGTCCTGTTCGGCAGGGCGTTCGCCGACACCGCGACGGGAGGGGCCGTCGCAGCCGCGAAGTCCCGCTGCACGACCTCCTGGAGGCACCTGGCCAAGGTATCTAGTCTGGCTGATCCGAATGCGGCCGACAGGACGACCCTGGTCCAGCTGGTTAGGTGCACGTTCTGTCAGGCGCGCAACACGCTGAAGGACCATTTCGGGCCACTTGTCGCCACGTTCGACACCTGGCGGCGCTTCACGTCCGGGACGTCTTGCGCGTGTCGCGTCAATGGTCGGGACGACCGCGGGTGGCTTGTCCAA…	hypothetical protein PBRA_008424 [Plasmodiophora brassicae]	Plasmodiophora brassicae	1e-99	CEP01112.1
Pb4_110929	ATGGCAGATGCGGCGTCGTTAACGTTGCTGACGCTGCCGCCGGACCTGTTGCTCTGCGTCCTGGGGCTGTGCTCCAGCAACGCCCTTCGTCGGTGCATGGCGACCTGCAGGGCGCTGCGCGCGGAAATCAAGGGCGCAGAGCGGCTCTGGCAGGAGTTGCTCCATGGCCAACTTCATAGTTTTCCGATCAGTCCTGCCGTTGTGCACGCGGTTGGTTACCGACGCCTTCTGGATACGGTGGAGAAGGACGGCATACAAGTGTTCCAGTTCGGAGCTGGTGACCCAGCAGCGATTGAAGGCACGTCTGATCTGTACAGGGTCCCAGGAGGGTTCCGGTCCGTACGTGACGTGTACGTTGGCGGGTACTTTATCGCTCTGCGAACCACAACGGACACGCTG…	hypothetical protein PBRA_008448 [Plasmodiophora brassicae]	Plasmodiophora brassicae	0	CEP01136.1
Pb4_111070	ATGACGATGAAGGTCGGCCTGGTCGTCGTCCTGCTCGGCGTCGTGTCCGGGTGCCCGAACGCGACCGAGCTCGACCACGCCGACGTTGGGCTGCTGTGCTCCTGGTCCATTGGGGCGACGATCTACGACCCCGTCCCGACGCGGCCGTTCTTCGGCGGGGGCCCTGGTCCGATCTGCCCGCCCGACCTGGACCGCCCGTTCGCACTGTGCCCCTGGACGGACGCCAACGGGTACAGGCACCATGTGTACTACCAGCCGCACCCATGCCCGCCGCCCGCGACGCTGATCGAGCGCCTGGGCCTATGCCCTTGGTCGGACGACGGCGGCAGAACGCAGCACGACCCGAACACGGTCGACTTCTCCCTGGTCGGCATCCTGCCCGAGTGCACTGGGACGCCC…	hypothetical protein BDK51DRAFT_45251 [Blyttiomyces helicus]	Blyttiomyces helicus	2e-15	RKO89286.1
Pb4_111101	ATGCTGTCGCCCCGGGTTGTTGTCGCCATATGTCTTTGCTGCACGTTGCAGGCCTCCCTTACCAATATCAGTAGGGGTATCCAAGAGGTCCATAATCTGATGACACAGTCTTCATCGTCCCCGCGGGATTTCACCGAAGTCGACCGCCGGAAGCTCTCCGACATTGAGCACCAGCTCCAAAGCGAATTGCAAGACGCGCGGCATCTCGCTGCGGAAGACGTGAAGCAACTGCCACCTATTGCATCGCATCTGGCCATGATCAATGCATTGCGAGCCGGTGTCGGCAATATGACTCAAATGGTCGAAACGGTATGTGAGGCTGCCGTCGTCCACTGCGATGCACTCGATGGGAACGGCCTGTTCAAGCTGACATTCGCCGCCGGCTCATTGTCGCCATGC…	hypothetical protein PBRA_008881 [Plasmodiophora brassicae]	Plasmodiophora brassicae	0	CEP02297.1
Pb4_111242	ATGAGGAAGGCAGGCCTGGTTATTGTCGTCTTGGCGGTGGCATGCGCGGTGGTGATGTGTGCAGAGGAGAGCGGCGAGGAGCTGCCATCGGATGCGGGGGACGGGTTGGAGATACTGCAGGGCGTGGCACTTGAAGCGGCGAAATCGGCGTTCAGTCTGGCGTCGAATGCGGTTAGTCTAACGTCAGCGATGAAGTCGATGGTGCGCCATCCTTTCATGACATCCGTGGGGTTATTTGCGATCGTCGCCGCCAAGAAGGCGGCATTACCCTCTAACGAGCACGCAGAGTAA	No significant similarity found.
Pb4_111259	ATGTTCGGCCTGCTGCTGCCCGTGGTCGGCGCCCTGGTCGCCATCGCGACGTCGTCGTCGCCGCCGCCCACCTTCGTCAGCATCCGCGCCTGTCATGCGTCATGGACCGCTCTGGTACCGACCACCCTGCTGCAATCGTTCCCGAACGTAGCTGGCAGACCGCTCTGCCTCGACCTGATTAGGCTCCCTCCCAAGACCTGTCCCTCCGCCGCCACCACCACCAACATCAGTGCTCCCGATCCCTCTGCCGACGATACGGGTGCCAGCACCGACTGCTATCGTTCCTCCTCCATCGACGCCGCGTGCTCCGATCCCACCGCCAGCAACGGTCCCTGCGCCGGCAACGACCGCTCCACCGCCGGCAACGCGCGCTCCGACCGCGCCACCGCCGGCAACCAG…	hypothetical protein PBRA_001999 [Plasmodiophora brassicae]	Plasmodiophora brassicae	2e-103	CEP01393.1
Pb4_111267	ATGAGGCTCGCGCTCGTCGCCTTGGCCGTCCTGTTGTTCGCCGTCCTGTTCCTCGGGGCGGATGCCGACGACACGCGCCTGAAGGTCTTCCACGGCGATGGCCACATCGACCATCGTGACGTCCATGGCGATGAACATGCGCACCATGAACGCGACCACCACGGACATGCGCTCTCGCATGGGCATCACCACGACGGTGAGGAGGACGATGAGCATGAGGACCACGAGCACCACTACGACGACGAGGCCGACGGTGAGCACCACCACCACTACGACGGTGCAACCGATGGGCACCATGGTCACTGGGCCTAG	No significant similarity found.
Pb4_111336	ATGACGGTGACCTTGGCTTGTGCGTTGTACTGTCTCGCGGTGAAGGTGGTCGCGGGGGCTACTGGGTACGACAAGGGCAAACAGCCTGCCGCCAATGATTCCGATTATTTCTACAAGCCGCTTCCGAGGCTGGCTCGCGGGCACCCTAAGATCACCGTGCCCGCAGACAACGAAGAGATCGCGGTCGCGTGCTCGACGAAATACGAAACGTGCACGGCGAGGCCTGATTCGACTGCGACTCAGAAATGGTGCCGGGACAACTGTTTCCATGACCCGGCGTTCTGCCCTACAGATTTCTGCACGCCCGATTGCTATGAGCACATTGCAATCGGCGACCGCAAGACCAGCGCGGAGTACCAAGCCGGGAACCGTTACCCGTACACGTCGGACCACGACGCT…	hypothetical protein PBRA_001932 [Plasmodiophora brassicae]	Plasmodiophora brassicae	0	CEP01326.1
Pb4_111353	ATGTTGCACCGGCTTCTGGAGTTGCTGCTGTCGCTGCTGCTGCTGCTGCTGCTGTCGCAGGGCTTTTTCGCGAGTTGCCATATCGCGAGCTCGAACTTCCTCGAAACTGAGAGCGTCGGGAGCCCCAGTAACCGGATCACGAAGCATGTCAACGTTGTACCGCCTGTCGTACTCGGATGTCGTATCAACGACGGCCGGCGGCTGGATTTGCGCCTCGTGAACGCGTCGAAGAGGATCGGTTTGTATGCGTTCGAAGATGGTTGCACCGTGCGCACGCTGCTGCAGATTGTCATTCGAGGATGGACGGCCGACCTTGGGCTGCTCGAGAGCCTCATCGACAAAGACCTGGATGCTGGGTTCCGCTGA	hypothetical protein PBRA_001916 [Plasmodiophora brassicae]	Plasmodiophora brassicae	7e-62	CEP01310.1
Pb4_111375	ATGGCGCGTCCGGCGCCGAGCAGCTGGAGCGATCTGGCGGTGCTGCTGGCCTGCGGCGGCGGCACGGGCGGCGACGACGACGACGACGAAGCAGGCGACGAACAGGAGCAGGCGGAGACGTGTGACGGCGTTGTCGGCGAGGTGGTGCGCCCGAACACCAGGCTGATCGATCTGTGCGGGCTGATCAGCCAGGAGGAGGGGCTGGAGGTGCCCCTGTCGCCGGCGCTGCCCGTGTCCCCAGATGACCTGGACGTTGCAGCACATGAGACGTCGTCTGAGGAGCGCTGCGAGACTGCGCCTACGCCCCATGATGAACGTCGTCCAGCTGATGTTGGGCCGGATCGGAAGGACGACCCAGCATCGGCATCGGAAAGTACTATGCCGACGCTGGATTCTCTG…	unnamed protein product [Plasmodiophora brassicae]	Plasmodiophora brassicae	0	SPR01328.1
Pb4_111396	ATGAAATACATCATCGTCGCGGCGATTGTTTCGGCGCTCGCGTCGTCGCCAGCTCTGGCGTTCACGAACGGGACGAACCTGCCCAGCTACTTCTGCCACCCTGGGTTTGGGTTGCCGGCCTCGTTAGGCCCGCTGCTGTCCGTCATCAACAAAACGAACCCGCCGGCAGCGACCGCCATCGCCGGGTTCCACAACTCGCCTGACCTGATGGCCCGTCCGAACCTCGTCAACGTCCGCCTCGAATCTGTTGCGACTGGCATGCTGCAGTCGACAATCGTCGCCGGCTGCGATTACCGCCTTGTCGTCAACACGACGAACGGTCAGGCGCTTGACGGGCTCATCATCTGGGGCGAGGTCTCGCCCATTGTGAAGGTCGGCCACTTCGTCGAACTCGGCCCG…	hypothetical protein PBRA_001883 [Plasmodiophora brassicae]	Plasmodiophora brassicae	2e-152	CEP01277.1
Pb4_111424	ATGACGACGAATTTGCCGGTGGCGGCGCTGCTGCTAGCAGTGCTGGTGTGGGGTGTATGCCACGGCCAGGAGGAAGCGGCGCCGACGGGGCAGGCGGTGACTGCTGCGGCGCACGTGGATGAGGCCGGGCAGACGCTGAACGAGCGAGGGTTCACGGACGGACCTGGCGGTCTGAATCGGTTCGTCAACGGGTTGAAGCCCGCGGTCGAAGAGATCGCCGGCGACCAGGCCGGTGGGATCGCGTCCATGGGCGTGCACTCCGTCGCCAAGTACGTGACGGAAGCGGTGGCGAACAAGTGGGTCGTCGGCCGGTTGTTCATGGCGTACCTGTGGGGCAACCGCCACACGGTCGACGAGCGTCTCGGCCAGATCGCTGTCGACTACGCCGTGCCGAAGGTC…	secrectory protein [Plasmodiophora brassicae]	Plasmodiophora brassicae	5e-179	QGW67288.1
Pb4_111548	ATGAAGCGCTCTGCACTTCTCGTTGCCGGCCTCATGGCGTGCAACTCGGTCGCCCAAATGCCTGGAATGTTCGGAGCACCGGACCTGGCTATGGCCTCGATGCAGAACCTGAACCAGATCAACCGGAATCCCCAAGCCATCAGCATGATGCGAGGGCAACGGCATGTCATGCACTTTTCCGACACTGGAGCGGACCCTAACGACAAGCAACCGTTGATCAACGTGAACGGCCATGCAAGTCATACTGCTCGTCAGCCAACGTCGGCTGAAGAGGCAGCCTCATCGTACAGCGTCTTCTCCGCACAGAACGACAACGCTCCTAGCGCAGGTCTCAACGTCGGGCGCAATTCCATCGGAGGCGGGTCCAGCGCTCTGCCAGGCGTCATCCAGCCGCAGAAC…	No significant similarity found.
Pb4_111642	ATGCTGACGGCACGACGGGCGTGCAGCGCGCTGACGCTACCGCTCCTCGTTGCGCTGTTGTCCGCCTGCACTGCCGAAGCGGTGCGCGGGGACCAAACCCGTCCGGTGTCGGTCCCCGACCACCTGTTCGCCGACGACGACCTGGTCGGCGGCCAGACGTCCCCGCCCGAAGATATTGGGTTTGTTACCGCCAACGAGATGGATGACGACGTGCTCGAAATGGCCATGTCACTGCTGGATGCGTTGCAGCCGCGAGATCCTATCGATCCGATGGTGCGCCCTCGTCTCGCTGAGGAATACGAAGCGCTCAAGCCTGTCCATCGCGACACGCCCTCCAACGTCTACGAAGCCGTCTCCGTCGTCAATCAGACCCGTGCCGTGCTGGACGACAGTCCGACT…	hypothetical protein PBRA_000190 [Plasmodiophora brassicae]	Plasmodiophora brassicae	3e-79	CEO94405.1
Pb4_111645	ATGATCATCATGCGTCTCCTCCTGCTGTTCCGGTTCGGCAGCGGGCCCGTCCAGGTCGATGTCGACGACGGCGTGGTCGGCGCCGAACACTGCCGTTACTGGGATGTGCCCGCCGGCGTCATGAGTGTCGTGCTCCTCGGTACGGACATGCATGAGCTCCTCGCTGGCAGGGACCGCGTTTCCCACGTCCATGCTGGCGAGTTTCCGCTTGGGGATCGGCTTGCCCTGCGCTTTGAGCAATTCCTGCTCTCGCCACATGCCGTATTCGCGAGCCTGGCGACGCTCGAGCATGGTGGCCAGGAGGGCGCGCGCGTCCACGCTCGTGTCCTGACGAGCTGCTTGACGGTCGCCATGTCGGCGATCGCGAAGAACGGGTCGTGGACGATCTCGTCGATGTGC…	hypothetical protein PBRA_000191 [Plasmodiophora brassicae]	Plasmodiophora brassicae	1e-117	CEO94406.1
Pb4_111708	ATGAACGCGCTGGCCGTTGCGATTGTCGTCGTGGTTGCCCTGGCGGACGTATCGTGCGGCGGCAGGTTCATGGACCAGATCAAGCAACGTGTGACCAGCGCGTTCCGCCCGGCGAAGGAGAGCCGACCCGCGCCCGAACCGTCGACGTCAACGAACGCGCCGGTCCCCGCGTCGTCCAGCAGTGGAGCGGCGCCCGCATCGGCAAGTGTCGAACCGGCGCCCGGTCCTGCCGACGACAAACAGCTGCCGCCGCTCCCGTTGATCATCGCGCCGATTCCCATGGCCGACATCGACAAACTGATGGGCAAGCGCTTTATTCCCGCCGGGGACACGATTCCGGCCGGGTACAAGGCGAACCAGATCGTGTTCGAAGAGAGCATCCCCGATCCTAAACGCCAC…	unnamed protein product [Plasmodiophora brassicae]	Plasmodiophora brassicae	2e-69	SPQ96810.1
Pb4_111712	ATGGTCAACGGCTCGGTGAGGTTCGTCGTGCTTGTCGCCGTAATTGCCTTGGCTGGCGGAGGGCGTACGGAAGCCTGCGGCGAGGAGCAGCAGGGTGCGGACGGCGGTGGCGACGGTTCGGGTGCTGTGCCGGATCGCGTCGGGCAGCGTGTGAACATCCCGTCGACGGCGTCGTCGCCCAAGGAACCGAACAACATCCAGAGCAAGTTCGCCCACTCGTCGTTCATGAGAAAGGGACGGATGACTGGCAGTATGAGCGATCCAGAGCCCGGTGACGTCTCCGGCCGTGAATCCTCGGGGCACGATAGCGCGGAGGAGACTTCCCCTGACAGCCCGGGTCGCAGGAAGCCTTCGAGTGCACTCAGGACAGCCATCTCTGCCCGTAAGAGCAGCGAAGCC…	hypothetical protein PBRA_000250 [Plasmodiophora brassicae]	Plasmodiophora brassicae	2e-135	CEO94465.1
Pb4_111757	ATGGCGCGCCACTCGGCTTTCGTATGCCTCCTGGCGTACATGCGCTCCTCCTTCGTTGTAATCACCGGCGCCGACGATCGACGCTCAGGCCCGGTCGACTGCTTCCTGTTGTGCTCGGCGAACTGGGCCGTCATGCCCGCCCAGTCGACGTTGAACGTCCGGTACCAGGTCTCCGACGACGTCTGCAACGCGCGAAGCTCGTCCTCCGACTTCCCATGCATCTCCTGCGCCGCATCGCATTCGGCCGCCTGCTTGCAGATCTTGACCATGACGGTCCGCAGGCGGACGCGGCCTGACCAGGATGCTGTCGGCGATGGCGCGGTCCCGTCGGAACGCGGCCTGCTCCTGTTTGAGTTGCACGTTCTGCGCGTGGATGACGTTGTGCTTCAGCAGGCTGGA…	hypothetical protein PBRA_000290 [Plasmodiophora brassicae]	Plasmodiophora brassicae	7e-106	CEO94505.1
Pb4_111767	ATGATATCTGTTCTTTCATCGGGCATGCCGAAGTCGTTCATGCGGGGCGTGCATTGGCTGCTCGGCTGCTGGGTTATTGTCAGCACGGCAACTGGCGAAACGGGACAGATCACGTTCTACCCATCTGACACGGGTGCACCGTCCTGCGGGTTGTCGGCTCCGCCAGGGTTCGTCGTGGCAGCAATGCCACCTCCAGCCAAGTGCGGCGCCTGCTACAAGGTTACCGTGATATCCCCTACGGAAGCGAACCCCGTTACGGCGGCTGGTGGTTCTGTCAACATCATCGTTGCCGATACCTGTGAGGGAGGAGGATGCAAGACGTTCGATCTGATGATGGGCAGTGGTCAGTCTGGAGGAGTTCAGCCCATCGAGTACGATAACGGTATTCCCGCCAGGCAA…	unnamed protein product [Plasmodiophora brassicae]	Plasmodiophora brassicae	5e-133	SPQ96857.1
Pb4_111772	ATGGGTTGGAGTCAGTGCCTGGAGGCTTCCATCGCGTTTACGCTCGTGCTAGTTATCCTGGCGGGTGACCACGTTCACGAGCGGCTTGTTGTCGAATCGGGCGTAGAGTCGTTCGTCGACCGGGACCCTGACGTGCCCGAACTGAGATGGGTTGACGACGATGACGAATGCAGCAGCGAGGTGAAGAGCGCAGCGCAATGTGCCCGACGATTTGCATCTCAATTCATTGAGTTGATATCCGAGCTCTCCAAGGTGTGGTCCAAGACCAAGCGCGCGCTGAAGGCGCATAGAACCAGGCGAGCGTCCGGCGACTCGCACGACCTTGATTGGCTGCTCAGTGAGGGTTCCACGATAAACGATGAAGATCGGTTCCTGAAGGAGTCCCCTATTCAGCACCTC…	No significant similarity found.
Pb4_111804	ATGAACGCCGCGTTCCGGGCTGCGTGTGTCGTTCTAGGCGTTGCTGTCGTCCTTGGCGACACTCGCAATGGCTCGTACGGCGAGCAGCGCGAACTTTTGTATGTGACGGCGTCTCAGGTGCAAATCGATACGGATCGCATTGCAAGTGTTCTGCAAACGGCGCGGTTCGACATGGTGAAATCCATGCATATTCGATACCGGGACATCCTCCAGTGGCAATACGATGCCCGCATACGGGACCTGCAGAGCAGGATCGCGGCATGCCGCCCGTGCGAGGTCGTCCGTCGATACGTTCTGGGCCAGAAGCTCGAGAAGAGCCGAAGGCACCACCGTTACCGCGAGAGCGCTGAAGATCAGCAGGTTGCAGCGTTCGAAGACATCGGCAAAGGCGTTATGAAG…	hypothetical protein PBRA_000325 [Plasmodiophora brassicae]	Plasmodiophora brassicae	0	CEO94540.1
Pb4_111951	ATGACGGCCATCGGGATGAAGATCTTCATCATCAGACGTCTGCAGCTAGCCCAGGGCACCAACCTCTTGCTGCTCTGCCGCTGCCTTGGAGAGTTGTGTAGCGTCGATGAGAAATTCCAGATGCGACTGTGCTTGTTCCCGGTGCAGGGCTATGAGGTCGCCGGGTGTCTCAAGGATCCTGACGAGGAACTCGACGGCTTCGTGTTCCGCCTGCATGCAGGAAATACGATGGGGCGAATAACGAACAAGGTCAGTGCGAAGATGACGATGCAGGAAACGATGACGATGGCAATAACGGTCTGGTTAAGGGAGAACAGGATCGCTGCCGCTCTGGCGTCATGCGAGAACGCGCTGGCGTTGTACGATAGCATCATCGGGTCTGTGAACAATTGA	unnamed protein product [Plasmodiophora brassicae]	Plasmodiophora brassicae	6e-32	SPQ96153.1
Pb4_111952	ATGCACACCTGGACAGCATCGCTCCTGGCCTCATGGACATCCAATTTGATCGCCATCGACAATGTGGGCATGCTGAGATACTTGGACGTCTCGATCGCCATGATGGTCTACGCCTTCAAGTCTGGCAAGACAGGATCGCGCCAAACCCTCGCCAGCCTAGGCGATGAGATGAACCTGGTTGGGAACGCCATGTTCGCAGACCGTTTCAACTGGGGCAGTGAGCAACGCCGGCTGGCGTTTGGGACGAGCCTGTCGGTCGAGAAGCTCATCAACGGCACTGTCGTCATCCAGCAGAGCACACAGTGGGATGCGACGCGGACTGCCGCTCTATACGCCCGCATGATCGCCAACGAAGCGAACGTGTCGGATCGTCATTCATTTTTCTTGCTGAACAACTAC…	unnamed protein product [Plasmodiophora brassicae]	Plasmodiophora brassicae	2e-90	SPQ96152.1
Pb4_111970	ATGAGCGGCTGGGATGCTGTGCTCCTCCTACTGGTTGCGGTCAGCAGCGGTGCCGTCTCCTTCTCGATGCTGGGGCCGGAGCTGTGCCCATGGGAGATTATGGAGGGCGAGTACCTGTCCGTCGACCTGGCGGGGAACGCGACGGAATCGTCACTGGATTCGGCAGCGCGCGACATCGCGCTTGTCGCCCTAGCCACGTCCAGCGACGCCATGGCATGCCTGGCGAACCTGTTGGGTATGGTCCGAGATGGGACGTCGTCGAGAATCCTTATTCCGCCCCATCTGGTCGGCCCCATGCAACATCGCGCTGTCGCAGCGTTCATCAACGTTGTTGCGGCACATTACCCGCGCCATCGAATGCGTCTTTTACAGGCCGCATGTAAAGCAGGAGACATTCAG…	hypothetical protein PBRA_006149 [Plasmodiophora brassicae]	Plasmodiophora brassicae	0	CEO98035.1
Pb4_111985	ATGGTCGTCGAGGCGTGCAAGAGGTGCGTCATCGTGCTCGTATTGCTGGCGGTCAGAGCCGCGACGACGCTGGGGCCGGAGCTGTATGGGTGGGAGACTCACCCTGGCGAACTCGTCCGAGTCGACCTGTCATGGGTGACGGACCCGGAGATGCTGACGGACGAAGTTTTGCAATCGGCCGCCGCCGACCTGGCGTCCGCCGCTTTCGCTACATCCTCTCACGGCAGCGAGTGTTCCTACAGGCTGTTCGAGTTTATCTCCCCGCACAACGTCGGCAAATTCGGACACATTCGCATTCCGCCCTGCGTCATCCCCCGGGTTGCGACACGCGCCTTCGGGTTGTTCTTTCTCTCCCTCCCCCAACAATATCCGCGCCATGGGATGCAGGTTTTGCAATCC…	hypothetical protein PBRA_006163 [Plasmodiophora brassicae]	Plasmodiophora brassicae	0	CEO98049.1
Pb4_112073	ATGGGATTCGGATGGCTGTCGCTGTTGGTGATCGCAGTCGCCGCGCCCCATTTCGCCTCGTCGCGAACCGACCCGGACTGGAAAGATGCAGACGAAGTGGACGTCATCTCGCAGATCGTCGCCAGCTACAGAGACGTCCTGGAGAGAATCTCGGCGAGGTCCCACGCCATTTCCGCAGCCATGGAGACGCTGGATGCGGCGGTGGAACGCGTTGCCGGCAAAGAGGCCATCAAACAGTTGGAATTCCATCATAAGTGCCTTAGGCAGTGCACGCTCGCGGTGGGACGCGTCCAGAAGGCGGTAGACGATGCCAAGAACGGTGCCGACCTGCGGTCATTCAACTGTGTGATGGACTCCGTTGCCCGGCAGGCCTTGCAGACCATGGTAGACGCCGATTAC…	hypothetical protein PBRA_006244 [Plasmodiophora brassicae]	Plasmodiophora brassicae	0	CEO98130.1
Pb4_112099	ATGGCGCTGACGCTCTTGTTTCGCGGCCTCGTCTTCGAGGCGGCGTTCGCGTTTCGCGGCCTCGAACTTGTCGATGATCTCCTGCTGGTGCACATGGATATCGTCCTTGGGGCGATGTTTCTTGATAATCCCAATGTCAAAGTCCAGTTCTCGGATGGGGTCCTGATGACCCTCGAACGGATGCACGATCATGTCAATGGTCTCATCGAGAATCCCAATAACGACGTTGAACCGCGCACGATCGCCTTCAGTCATGGTCGGCAATTCCAGGTGCTCGCCATCGCCGGCGTCGTGGAACCCCATGGCTTTCAGCAGATCAATCGTGCCGGGAACCGGCATCAGCCGCTCCTGAATCGCACGTGCCGTCATCTTCAAATGGTGAAGGGTCTGGAAGCGGTC…	hypothetical protein PBRA_006268 [Plasmodiophora brassicae]	Plasmodiophora brassicae	7e-83	CEO98154.1
Pb4_112162	ATGAGAGCATTGTCGACGGTGGCGATATGGGTTGCCGCTCTGGCGATCTGCCTGGCGTCGTCGCATTCGCCGACATTAGTCAAGGTTGAGTCCGAGTCCACGGCGGGTGCCGCCGATGAAGAGGAGGCGATCCGGCAGATTATCGCCGGCGGTGTCGAGATGAACCAGACCTCGGAGCGGTCAGGCACGGCCAGAATCCATGTCCCCATGGTTAGAAACGGAACGGAGCGCCCCGTCACCATCGACCTGAAACTTTCGGTCGCCCCCACCAAGGTTTTGAAGCAGGAAACGACCGAGATCCCTGTCGATGACAGTATCCAGGATGATGGACGTCGCCATGCGGAAAGCGATGTCGAGCGTTCCGGCGCAGGCGAGTATTCAAAGAAGCCCCATTTGACG…	unnamed protein product [Plasmodiophora brassicae]	Plasmodiophora brassicae	1e-136	SPQ95985.1
Pb4_112337	ATGCGGAGAGCCGTCGCCGTGGCCTGCCGCGTCGGGTTGCTGGCCGTCGCCGTCGGCCACTGCGTCGGCGGCATGCCCGACGGAAGGCGACCCGCTCGTCGTCCGGCCGGCAATCGCGAGGCGATCGTGCTCCTGGAGGAGGCGCGATCGCTGCTGTGCGACGCCGACTGCATCATTGTCGGCGTCGGGTTGTCGCTCGGCGCCGAGCTCCTGACGTCCGGCGCCGCTGCGCGACGTCCACGTGGACGCAGGCTGACGTTCGAGGACGCATTCCGCTGCTTCGACCGGGCCGCGGTCGCCCATCTGCTGTCGCACGTGAGCGCCGTCGGCCACATGCAGAGGCGGATTCGCCGCGTTGTCGGGAACGGCGCCGGCGACGGGGCGCTCGGCGCGTGCGTC…	unnamed protein product [Plasmodiophora brassicae]	Plasmodiophora brassicae	2e-39	SPQ93117.1
Pb4_112375	ATGGCCCCGTTTGTACTAGTGCCGCTCATCGTCCTGCTAAGCGGGCCAACGACGTCGCTGGCGTCTCTGACTGTTTCCGGGCGACTTTCCCTGAAATCTCCGCCCGTGACGGCTTTCATCGGCCCGCAACCCAGTGACAACATTCCCGCGTTAACAGGCGAACTCTCCCTCTTCTCAGGCGATCTTTGCAACGCCGATGACCCGGCGTTCCATGACGTCTCCGGGCGCATTCTGCTCGTGTCCGCCGAGTCCACTGTTGCCATATCCTGCTTGTACGAGCACGCCTACCTTAACTTCGTCCGATGGAGCGCCCGCGCTGTCATACAATGCTATATCGGCCAGGTCCCCAGTTCGAGTATATGGTTGCATGATGGGACGAAAGGCGCGAACACGCGGTCG…	hypothetical protein PBRA_007572 [Plasmodiophora brassicae]	Plasmodiophora brassicae	4e-126	CEO99838.1
Pb4_112387	ATGGCGTTCGCTGCTGGAGTCGTCGTCGTGCTCGCCGCCGTGGCCGCCGGTCCTGGCGCCCTGGCCCTGCAGGATTGCAACACCCCCGCAGGGATGACGTCGATGCCCCCGATGTTTCCGGGCGGTTCCGCTGGACGCGGCATCCCGGCAGGATCGTCGTCGTCGCCGCCGTCGACCCTCCAGTTCTCGTCGGTGACCTTCACCCCGCCGCGTTCCTCGTTCCAGTCGTCCGGCACGGGCGGTCAGCTCGCGAACGGTTGGTCGACCGGGGGCGGCGGCAACAACGCCTGGGCGAACGGCAACAGCAACGACGACGTCAACGACGACGGCAGCGGCGACAGCAGCGGCGACGATGGCGATAGCACGAGCGGGGACTACGCCGGTGGCCAGACGATGTCG…	unnamed protein product [Plasmodiophora brassicae]	Plasmodiophora brassicae	3e-21	SPQ97644.1
Pb4_112405	ATGGGAAGAATGCCGCGTTGTGTCGGCATCGTTATCGTTTTAATCCTGGCCGCGCGATGCTGGGGAGAACCGCCCGGGGTACCGCGCGCGCTCGTGAAATGCGGCGAGCTTGCGATCAGGGTATCCGCGGGTCAGACCGGGAAGGCGTGGCTGCTGCGGTCGTCGGCCTGGAACTTCCTGGCCGAGCAGTACTGGAAGTTGTTCTATGCCAGCAGCCCGTCCTACGCGCGTATCTACGGGTACCTGGACACAAACCGCTTCGTGTGCAACGCAAAGTGTACCGTGATGCCGTACGCAGGGACCGCTGCTGGGTCACTCGGCGTGCAGACCGTCAGAGTCTCCATCCAGTCCCTGTCGTTACTCATCTCCGTTATAACGGGACCAGAGAAATGGGAGCAG…	No significant similarity found.
Pb4_112431	ATGACGGCTGACACGGCTGCTTTGTCATTGTTGTTGGTGGCCGGCGTGATATTCGGCCAAGCCTATGCGACGATCGAATGCGAACGTCCGCCAACGCCGATACGCAGACCGTTAAAGTCGGCGCTCAAATCACCACCTTCCAGCGCTGGTCGTTCTGCGCGCCCGTATGAACAGTCGCCGCGGTTCCGTGTCGTGCACGAGGACGACGGTAGCGTTGCGCTGACTGATGGGCTCATTTTCGCGTACCCATCCGACATCTCGTGTATCGACTGCACTGACAAGATGGTCGTCAGGCGCGTTGCTTCCGTCGACGCACCGGAGCTCGTGGTCCTCGGCAATGGGTATCCGCCGCGGTCGCTGACGCGGGATCATCTCCCCTGGCAGCGGTTCACCGATTGT…	hypothetical protein PBRA_007612 [Plasmodiophora brassicae]	Plasmodiophora brassicae	0	CEO99878.1
Pb4_112454	ATGGCTTCAAATTCGCCCGAGTCAACGGACGTCCTGTACATCTTGGTTCTGCTTGCGCTCCTGCCGGAACTGGACCAGTTGGGCGTGCCGAAGCACGGCGGGGACATCGGGGACGCCAGCGAACGCCACGAACTGAACCTTCTGGGTGGTGAGGAACTTCCGCATTCGCATGACGCCCTGGAGGACGTCCCGGAGAGGCGTGTCGGCACTGATCGTGGCGACGCCGCTGGCATCGATTCGCTGAGGGACATCGGACCCGGTAATGTGCCGATGGTCGTAGTAGGTGAAGACGGCCGTCGAGTCGATCGGGGAGTGACCCGTCACCGACTGGATCGTGGCCGCGTCCGTCCCCGGCAGGGGGCGGTTGTCGACACCGCCACTGTGCCCAACCAGGACCCG…	hypothetical protein PBRA_008625 [Plasmodiophora brassicae]	Plasmodiophora brassicae	0	CEP01683.1
Pb4_112493	ATGCGGCTGCTGGCGTCCCTCGTTGTTGTCGCACTGTTGTGCCATTGGGCGAACGCGGGCACTACGACGTATTGGATAACGTATGACGGACGGGCGGATAGGGACGCCACGGCGGCACAGTGCTGGGATGTGTACCGCGTCGCGTTCTTCCAACTATCGACTTCAGGGACGCGCGACCTCGTCCAATGGAAGTCGGTGCACGCTTCTTCGAACGCAAAGTCGCACCTGCCTGCTGACCCAGGCGCGCTCATCGGAGACGACAATGATGCGTTCTGGGGCGGCAGACCGGACCAGAACGGCGTGCTCTGGCTCAGGTTCGACTTTGAGGACGCAGATCCGGTTTGGTTCCAGGAGATTCACCTTCGGCAAGGGGCGTCGGGGACGGGTAATTGCCTGGCG…	hypothetical protein PBRA_008595 [Plasmodiophora brassicae]	Plasmodiophora brassicae	0	CEP01653.1
Pb4_112572	ATGACGCTGTTGCAGGCGGCACAGTTGGCCGCGTCCATGTTGTTCGTCCACTCGTTGCCCTGCGGGTGGCAGGCCTGGTCGGCGAGGCAGGCCGCCTTCGTGAACGCCTTGTCGCGCCACAGGCCGCCGTACCGCGCGCACTGGGTCCCGTTCGTCAGCGACGGGTCCGAGCAGGTGCCCGGCAGCGACCCCCAGTTCAGCATCGTCGACGGGTTCGCCGGCGACTTCCGCGACTGGCACTGCACGTTGCCGTTGACGTCGGGCGGGATCTTCAGGTAG	unnamed protein product [Plasmodiophora brassicae]	Plasmodiophora brassicae	8e-46	SPR01959.1
Pb4_112573	ATGGAGCCGCACGCCCATGGGTTCTGCGTCCCGCAGATGCTGGGCGGCGTGCACGTCGCCTGCGTCGTCTTGTTCGTGTCGACGCAGAAGCCCTGGCAGTTGGCGCACTGCGACCACGGGTTGTACCAGCTGGGCTGCGACTGCTTCCAGCAGTTGGTCGGCGAGCTGCACTGCCCGCAGAACGAGCTGGACTTGTCGACGGGCGTCGTCCCCAGGCACTGCGCCTGCGACGTCACCGAGAAGTCGTAG	unnamed protein product [Plasmodiophora brassicae]	Plasmodiophora brassicae	1e-42	SPR01959.1
Pb4_112584	ATGCCCCATGGCACGCTATTTATATATATCCTATTGCCCGGGCCCAGCTGTTTCGTCATCGCGTTCGGCAACGTCGATCAGGTCGATCAGGTCGACAGCGACGCCCTGTGGTTGACAGGCGCCGCCGACGTCGACCAGGGCCACCTTGGCGTGGTCGACCCGCTCCTGGATGGCGTCCTGGACGGCGCCGACCTGCTCCTGGATGGCGTCCTGGACGGCGTCGACCTGCTCCTGGACGAGGCCGACGACGGCGTCCTGCGCCGAGTCGATGTACTCCTGGACGTCGGGCAGGGTGTCTGCGACCATGTCGCGCGCCTTCTCGCCGACGCTGGTCATGATGCCCGACACGACCAGGTTGCCGACGAACGAGGCCGCCGTCACCAACCGGTCCATCATGGT…	hypothetical protein PBRA_008137 [Plasmodiophora brassicae]	Plasmodiophora brassicae	2e-68	CEP00825.1
Pb4_112600	ATGTCGTCAGCTATGCGCCTTCTTCTTGTCGTTGGCGTCATTGCCGTCATTGGCATGGCCTATGGGCTCGACGACGAGTTCGGTGGTCCACCGCAGGGCAAGCCGCAACCGCCACAGGGCAACCCGCAACGGCCGCAGGGCAACCCGCAACCGCAGCAGGACCACCATCAACCAGGACATGAGGAGGAGGACGAGGACCGGTCTGGAGAGAATGATGGGCATTCCCACGGCAACAACGGCCAACGCCCTGGCCAGAACGGACACGATGACGGGCACAAGCTGAACGAGGGACCCCAGCACGGACCAGTTCAAAACGGAAAACCTCAGCCGCGTCCGGCTGGCCAGCAGGGCAGGCTGGTAATGGAGGCTTCCCCTGAGCAGAAGGTAGCCAACGAAGTC…	hypothetical protein PBRA_007931 [Plasmodiophora brassicae]	Plasmodiophora brassicae	9e-43	CEP00197.1
Pb4_112611	ATGTTCGTCACGTTCGCGTTCATCATCGTCGCCCTGAGCACCGCCTGTGCTGCCGATGGTGGTCGCAAGGCGAGCCCGCGCGACGGCCTGTCGGTGGACCCGGTGCTTCCGCGTGGCGGTCCGCTCTTCCGTCAGGTCAACTCGATGCCCCCGCGCCAGGCCCGTCCAGCGTGGCCGCGTGGTGATGGGCTAATCCTTCCGCCGCCGACCGTCGCTGCTACGGCGCCGTCGTCACCCCCGTCCGTGCCGCCCGAGACAACGCCCGCGCCGACACAGCCCACTGCTGCACAAGCCAGATCGGGCGCGGCGGCGGCCTCTCCTTCGGCCGGCGTCACGCTGTCGTTCATGGCCATGGTCACCCTGGCGATCGCCACGTAA	hypothetical protein PBRA_007941 [Plasmodiophora brassicae]	Plasmodiophora brassicae	7e-44	CEP00207.1
Pb4_112647	ATGTCGTTTAAGGTTGCTATTCTTCTGGTTCTGCTTGTCCTGGCCGTGTCGATGGGCATGGCCGCCCGACAGGAGAAGCGCGGGGTGCTGTCGCGTCCCGACAAGCGCCTGGAGCGTCCTGGGTCGTCCATGGGCCACCAGCAGACAGTGTCGCCGAAACAACTGGCGGCCAGCAAGCGGGCCAAGGCTCGCCATCAGAAAGAGATGGAGGAGAAGAAGCAAGCCATGCGGGGCCGTGCCAGGAAGTCGTTCGAGGACAAGAAGGCCCAGCGAAACGACGACACTTCCGCGTCGAATTCGAACTAA	hypothetical protein PBRA_007966 [Plasmodiophora brassicae]	Plasmodiophora brassicae	6e-53	CEP00232.1
Pb4_112714	ATGCTCCGTGTTTACACGTTGGTGTTCGCAGCGACGCTGCTCGGTGCCGCGCTAGCCCAGGAATCGACGCCTGATAACTCAACGACCGCGGTGTCCCCGGAATCAGCGCCCAGCCCCAACACGGGCGATACCTCAGACGATTCGTCGGCGCCGACATCAGCCGATGCGTCCGCGCCTGCAAGCGACACGCCAGCAGACGACACTCAGCCAAGCGATGATCAAGAGGACAGCGCTGTCCAGCCTGTCCCTCCGTATTCGCCAGGACCATATGGCGCTGAACCTGCTGGAGCCCCAGACGATGACGCATCAAACAGCACTGACTCGGACTGGACCAATCCAAACGGGCGAGTTCCGACGATGCCGCTGCCGACGACGCCTTCGCTCCTGCAAGGGCCTTTC…	hypothetical protein PBRA_009391 [Plasmodiophora brassicae]	Plasmodiophora brassicae	8e-73	CEP03506.1
Pb4_112735	ATGACGATCAAGTGCGCTACCTTCGTTGCTGCTGTCCTGGTGTCGTTGTCCGTGGCGACCGACTTCACATGCCCGCAGCCGTCCCAGATCCATTGTGCGGCGTCGCCGACCGCAATCGGCAACTGGAAGGCCAACGGCGGCCAGAGCGCCGTCACCGGCTTCGTGCCCAACGCCGAGTGCGCCAACGTTATCCCGCTGGCCGGCGGCTTGTCGCGCCTGTTCTGCTGCTACACCACCTGTGGCGTCTTCTACCAGGACGTCCCTTACACCGGGTGCTCCAAGACGAGCCAGTCCACGTTTACCTGCGCCTGA	TPA: hypothetical protein [Smithella sp.]	Smithella sp.	2e-26	HHA37147.1
Pb4_112770	ATGTTCTGGGGCGGTGTTCTTCTCCTTCTGTGTTCGGTGGCGTCCTGTGGTATCAAGGCCATGCCCAATCGTCAACACCAACCTGAAACGTCGCAGCACCGCGGCGTCAGACCGCCTCCGCATGATGGCGGTCATGCTCAGTACCGGGTGTACGCTGGCGTGCCGTATGCCAGTGTTCGCTCCATGAAGAGAAGTGCCATTGCTGGCGTGAAGTGCTACGAAAAGAACTTCGGAGAACTCTTCCGCGTCATTCTAGAAGACCTGGGTCAGCCGGAAACCGCTGCCATCCTTACCAGTTTCGAATCGCACTGCCGACGAGGTTTCAGTTTCATCAGTCTTCCAGGTAGCGTGATGGAGAAGATGAACGTGATCAAGGCAAGTGATACCGTCAATCATCGA…	hypothetical protein PBRA_008788 [Plasmodiophora brassicae]	Plasmodiophora brassicae	0	CEP01845.1
Pb4_112778	ATGGTCTGGAGCGGTGTTCTTCTCCTTCTGAGTTCAGTGGTAGCCAGTGGCATCAAGGCCATGCCCGATCGTCAACGTGAACATGACACGTCGGTGCATCACGGGGTCTGCCCACCTTCGCATGAAAGCGGTCACGATTTGTCGGACACGGCCTGTCCTGTGGCGCCGTATACGTTCGGCGAAGTGCCGTATGGCAGTGTTCGCTTCATGGCGAAAAGTAACATCCCTTACGTGAAATGCTACACGAAGGGCAGATTCGAACCCGTCCCCGTCATCCTACAAGACCTGGGCCAACCGGAAACCGCTCCCATTCTTACCAGTTTCGAATCGAACTACGATCGCGGTTTCAGTTTCATCAATCTTCCTGATAGCGTGATGCCGACCATGGACGCGGTCAAG…	unnamed protein product [Plasmodiophora brassicae]	Plasmodiophora brassicae	0	SPQ96587.1
Pb4_112814	ATGCAGCGCCTGGCCGTGGCCGTCATGGCGGCCATCTTGGTATTCGCGGGTGTCGACGCTGAAAAGGCGACGGACCCTGGGCAACGGCCGCCATCGATGATGCGGAACGGCATCGACGCCGTCCTGGACTCCGTGGTCACCAGCATTGTGTTCGACGCGGCCATCACCAATCTCGTCGAACAATCCAGGCCGTACAAGAACGTCATGCGCTACCTGGTCGAGCAGGGCGCGAACTTCCATCCGGATCCGGACCTATGCCAGGGCCTCGAACCGGATGGCCAGGTCTGCGCTGTGAGGAGATTCTGGGAATGGGTGCAGTTCACAACGAAGGAACCGGGATGGTTCGCTAGGCTCTGGGAAGTCGCGTTCAAGGAGAAGTCGGACCAGCCTGACCCACCA…	hypothetical protein PBRA_000042 [Plasmodiophora brassicae]	Plasmodiophora brassicae	0	CEO94257.1
Pb4_112903	ATGGCGGTGATCGGGAGGGCGACCGTCGTCATGATGATCTGGGCGGTGGCGGCGTTGCTGCCGCGGGCGGCGCTCGGTGATTACTACACGTCCGTGTCGAAGGATCAGAGCTGCGGCGCGTACACCGACCTGAACGGCATCAACTACCTGCGGTGCGGGTGCGGCGCGGGCATGCCGCCGTTCGCGAACAACGGCCTGAAGAAGGACGACCAGCTCGAGATCTGCGTGGCCCTGTACCTGTCGGACGGGACGCACGCGCCCGAGCAGATGGTCGCCGGGTCCGCGTACTACATGCAATTCTCGCCGCTCGTCGACGAGCTCACCGCCCTGTCCATCGTCAACGGGTCCAACTTCCTGACCAGCGCGTTCGGCCAGGCGTTCCCGGGCCAGGCGCCGGGC…	hypothetical protein PBRA_003503 [Plasmodiophora brassicae]	Plasmodiophora brassicae	0	CEP03896.1
Pb4_112911	ATGTTTGTCCTGAGGCTGGTCGTCTTCGCACACGCGGTGGCACCACTCGTCACTGCTCAGGTCGTCGCCAACAATGCCCGCATGGGGGTCACCCTGGGAACGAATATTGGTTTGGGTGCCAACCTGCAGACGATCCAGGGCATGCATGCCGGCCTGATTGGGCAGACATCGCAGGCCTTGCTGGGACAAGCCGTTGGCCAGTCGCAATCGACAGGGATCAGTGCAGTAGCAACCCGGGGTGTCAACGCTAACCTGGGCGCTTCTGCGTTCGGCCAATCGGTGCTGGACCACGGAGCAAGCGCCGTGGGCCTCGGCCCCGTTGCCGTCATCAACTCGAGGACAACAGGCGGCACGCTGTTCAACACGGCCCGCAACTCCAACATCAACAACTACGGCAAC…	hypothetical protein PBRA_003510 [Plasmodiophora brassicae]	Plasmodiophora brassicae	2e-112	CEP03903.1
Pb4_112939	ATGCCTCGATACGTCCCGCTGCTGGGTGTCCTGGCCGCCATGGCCATGCGCGCGTCGCTCGTCGCGTCGGCCCCCTGCCAATGCACGTCGTCGGGCGCCGGCCACGTCCAGCAGTGCCAGGGGCAGACGTTCGACTACGCCGGCCAGGGCCTGTTCCGCATGTTCAGCACGGCCGAGGTCGAGCTCCAGTGCGAGTACCGCTCGCCCGCCGACTACAACGGCACCGTCTCCTTCCTGGACTCGTGCCGCATCAAGGTTGACGACGGCCTGTGCCGGTTCAACATGAGGACGGGGTCGATCAGGGGCGGCACCTGGGACCTGGTCCACGTCCTCGGCCAGGCGATGCCGCTCGATGCGGCGCCCGCCTTCGTCCGCGACAACATCAACGGCGTGTCGCCG…	hypothetical protein PBRA_000036 [Plasmodiophora brassicae]	Plasmodiophora brassicae	6e-12	CEO94251.1
Pb4_112942	ATGATCACGTGCCTGTGCGTGCTGGCGATGTCGGCCGGCTGGCCGGCGCTGGCCCAGAATGCCACCGTTGACGACCCCCACCGTAACGCCAGCACGTTGGCGAACGCATCGGCGCCAACGCAGATCCCGATCGTGCCAGACACGCCGCCGTTCCCGCAGGTGTCGCGCTCGTTCTACCGCCACATCGGCGACTACGTCGAACCGACGCTGTACCCGGCGCCGTCCGCTCCCTCGTCGTCGTCGCCGGCCACCGGCCTGTACCCGGAGCATGGCCCAGTGACGTCGACCCGGTACCCGGTACCAGCCACGACGGCGCCTCCCACAACGAACAGCTCCACGTTATGGGCAACGACGTCGCCGACGTTCGCACCGGTGCCCTCGCCGGCGCCGTCATCGTTT…	No significant similarity found.
