# Supplementary material for: Identification and characterization of putative effectors from Plasmodiophora brassicae that suppress or induce cell death in Nicotiana benthamiana
Source: Front Plant Sci. 2022 Sep 20;13:881992. doi: 10.3389/fpls.2022.881992 (PMC9530463; doi:10.3389/fpls.2022.881992)
Supplement: Supplementary file 3 [file Table_3.XLSX]

## Sheet: Sheet1 
Table S3 Analysis of all the putative effector domain
Name	length	analysis with pfam database					Envelope
		Identifier	Description	E-value	Significance	Type	Star	End	RXLR	LXAR	CRN（LXLFLAK）
Pb4_100111	279	2OG-FeII_Oxy_3	2OG-Fe(II) oxygenase superfamily	1.5e-10	1	Domain	180	267
Pb4_110919	401	2OG-FeII_Oxy_3	2OG-Fe(II) oxygenase superfamily	2e-16	1	Domain	273	394
Pb4_100681	402	Abhydro_lipase	Partial alpha/beta-hydrolase lipase region	1.1e-18	1	Family	26	88
Pb4_105979	392	Abhydrolase_1	alpha/beta hydrolase fold	3.4e-20	1	Family	27	88
Pb4_111332	361	Alginate_lyase	Alginate lyase	1.5e-11	1	Domain	54	311
Pb4_101785	332	Alginate_lyase2	Alginate lyase	8.4e-37	1	Domain	86	308
Pb4_111665	400	Alpha-amyl_C2	Alpha-amylase C-terminal beta-sheet domain	4e-12	1	Domain	37	316
Pb4_104921	304	Ank	Ankyrin repeat	4.9e-11		Repeat	226	263
Pb4_100693	286	Ank_2	Ankyrin repeats (3 copies)	6.4e-13	1	Repeat	20	110
Pb4_100874	378	Ank_2	Ankyrin repeats (3 copies)	5.7e-13	1	Repeat	66	172
Pb4_102136	313	Ank_2	Ankyrin repeats (3 copies)	7.8e-18	1	Repeat	124	220
Pb4_102460	348	Ank_2	Ankyrin repeats (3 copies)	4.9e-12	1	Repeat	221	315
Pb4_102461	342	Ank_2	Ankyrin repeats (3 copies)	1.2e-13	1	Repeat	215	309
Pb4_102521	185	Ank_2	Ankyrin repeats (3 copies)	4.2e-09	1	Repeat	62	154
Pb4_103354	131	Ank_2	Ankyrin repeats (3 copies)	4.9e-11	1	Repeat	44	129
Pb4_103546	428	Ank_2	Ankyrin repeats (3 copies)	0.029	1	Repeat	60	88
Pb4_103642	405	Ank_2	Ankyrin repeats (3 copies)	4.5e-16	1	Repeat	226	324
Pb4_103651	331	Ank_2	Ankyrin repeats (3 copies)	1.6e-09	1	Repeat	204	303
Pb4_103953	366	Ank_2	Ankyrin repeats (3 copies)	0.014	1	Repeat	241	279
Pb4_106343	384	Ank_2	Ankyrin repeats (3 copies)	1.9e-08	1	Repeat	302	384
Pb4_106482	433	Ank_2	Ankyrin repeats (3 copies)	3e-17	1	Repeat	203	301
Pb4_106486	347	Ank_2	Ankyrin repeats (3 copies)	2e-08	1	Repeat	164	280		LMAR（134-137）
Pb4_106488	398	Ank_2	Ankyrin repeats (3 copies)	3.4e-08	1	Repeat	255	331
Pb4_106489	385	Ank_2	Ankyrin repeats (3 copies)	1.8e-12	1	Repeat	203	312
Pb4_106530	426	Ank_2	Ankyrin repeats (3 copies)	3.7e-12	1	Repeat	199	303
Pb4_106597	409	Ank_2	Ankyrin repeats (3 copies)	1.1e-11	1	Repeat	178	274
Pb4_107165	253	Ank_2	Ankyrin repeats (3 copies)	1.5e-16	1	Repeat	90	183
Pb4_108081	406	Ank_2	Ankyrin repeats (3 copies)	1.6e-07	1	Repeat	85	147
Pb4_108503	360	Ank_2	Ankyrin repeats (3 copies)	4.2e-17	1	Repeat	207	300	RYLR（79-52）
Pb4_108504	339	Ank_2	Ankyrin repeats (3 copies)	3.6e-12	1	Repeat	203	298		LNAR（226-229）
Pb4_108664	279	Ank_2	Ankyrin repeats (3 copies)	8.9e-05	1	Repeat	57	107
Pb4_109039	396	Ank_2	Ankyrin repeats (3 copies)	1.5e-12	1	Repeat	67	172	RHLR（320-323）
Pb4_109040	413	Ank_2	Ankyrin repeats (3 copies)	1.2e-10	1	Repeat	90	185	RQLR（244-247）
Pb4_110441	393	Ank_2	Ankyrin repeats (3 copies)	4.4e-12	1	Repeat	61	167
Pb4_110684	426	Ank_2	Ankyrin repeats (3 copies)	8.3e-08	1	Repeat	119	201
Pb4_110819	261	Ank_2	Ankyrin repeats (3 copies)	0.0088	1	Repeat	22	156
Pb4_110837	358	Ank_2	Ankyrin repeats (3 copies)	1.4e-19	1	Repeat	183	278
Pb4_110899	361	Ank_2	Ankyrin repeats (3 copies)	8.6e-11	1	Repeat	110	164
Pb4_110905	335	Ank_2	Ankyrin repeats (3 copies)	3.3e-09	1	Repeat	161	262
Pb4_111071	359	Ank_2	Ankyrin repeats (3 copies)	2.7e-09	1	Repeat	272	318
Pb4_111073	351	Ank_2	Ankyrin repeats (3 copies)	3.8e-07	1	Repeat	264	311
Pb4_111110	408	Ank_2	Ankyrin repeats (3 copies)	1.1e-13	1	Repeat	227	325
Pb4_111347	417	Ank_2	Ankyrin repeats (3 copies)	1.1e-11	1	Repeat	178	274
Pb4_104788	373	Ank_3	Ankyrin repeat	2.8e-17	1	Repeat	230	325
Pb4_104821	381	Ank_3	Ankyrin repeat	2.4e-16	1	Repeat	210	312
Pb4_103590	311	Ank_4	Ankyrin repeats (many copies)	2.6e-15	1	Repeat	214	310
Pb4_103599	314	Ank_4	Ankyrin repeats (many copies)	1.7e-13	1	Repeat	224	312
Pb4_108296	301	Ank_4	Ankyrin repeats (many copies)	6.5e-11	1	Repeat	202	287
Pb4_110024	364	Ank_4	Ankyrin repeats (many copies)	1.1e-10	1	Repeat	218	272
Pb4_110811	313	Ank_4	Ankyrin repeats (many copies)	5.6e-10	1	Repeat	76	161
Pb4_110916	444	Ank_4	Ankyrin repeats (many copies)	2.3e-11	1	Repeat	194	286
Pb4_100636	397	Asp	Eukaryotic aspartyl protease	4e-63	1	Family	70	387	RNLR（41-44）		GDLFLAK（364-370）
Pb4_102599	450	Asp	Eukaryotic aspartyl protease	3.5e-100	1	Family	103	414
Pb4_103631	435	Asp	Eukaryotic aspartyl protease	3.4e-101	1	Family	122	433
Pb4_107439	322	Asp	Eukaryotic aspartyl protease	4.9e-13	1	Family	30	166
Pb4_101928	350	Asparaginase_2	Asparaginase	3.7e-71	1	Domain	18	328
Pb4_103840	351	AstE_AspA	Succinylglutamate desuccinylase / Aspartoacylase family	1.1e-38	1	Domain	63	346
Pb4_105313	348	AstE_AspA	Succinylglutamate desuccinylase / Aspartoacylase family	2.1e-37	1	Domain	76	345
Pb4_109432	290	B_lectin	D-mannose binding lectin	0.00027	1	Repeat	96	182
Pb4_111752	221	BPL_N	Biotin-protein ligase, N terminal	4.2e-37	1	Family	66	220	RCLR（43-46）
Pb4_111752	221	BPL_N	Biotin-protein ligase, N terminal	4.2e-37	1	Family	66	220	RHLR（96-99）
Pb4_104470	409	Calreticulin	Calreticulin family	4.5e-60	1	Family	19	259			LWLALAT（5-11）
Pb4_103000	345	CAP	Cysteine-rich secretory protein family	2.9e-20	1	Domain	30	154
Pb4_107244	316	CAP	Cysteine-rich secretory protein family	9.3e-09	1	Domain	31	169
Pb4_107329	319	CAP	Cysteine-rich secretory protein family	2.7e-15	1	Domain	30	166
Pb4_108104	159	CAP	Cysteine-rich secretory protein family	0.00024	1	Domain	31	131
Pb4_108106	272	CAP	Cysteine-rich secretory protein family	5.6e-08	1	Domain	26	164
Pb4_108109	292	CAP	Cysteine-rich secretory protein family	1.1e-08	1	Domain	32	169
Pb4_108721	310	CAP	Cysteine-rich secretory protein family	4.4e-11	1	Domain	34	151
Pb4_110950	209	CAP	Cysteine-rich secretory protein family	1.2e-18	1	Domain	30	149
Pb4_111178	248	CAP	Cysteine-rich secretory protein family	3.2e-22	1	Domain	30	154
Pb4_111880	312	CAP	Cysteine-rich secretory protein family	2.1e-11	1	Domain	27	144
Pb4_105844	293	Carb_anhydrase	Eukaryotic-type carbonic anhydrase	2.7e-53	1	Domain	22	282
Pb4_102048	215	CHAP	CHAP domain	1.2e-13	1	Domain	61	160	RRLR（174-177）
Pb4_102496	225	CHAP	CHAP domain	1.9e-13	1	Domain	63	162
Pb4_100008	222	Chitin_bind_1	Chitin recognition protein	3.4e-07	1	Domain	80	117
Pb4_104095	173	Chitin_bind_1	Chitin recognition protein	0.00047	1	Domain	38	77
Pb4_107906	372	Chitin_bind_1	Chitin recognition protein	4.3e-10	1	Domain	32	70
Pb4_108582	188	Chitin_bind_1	Chitin recognition protein	6.6e-07	1	Domain	149	187
Pb4_111366	132	Chitin_bind_1	Chitin recognition protein	1.1e-07	1	Domain	28	67
Pb4_105153	363	Choline_kinase	Choline/ethanolamine kinase	1.3e-34	1	Family	66	266
Pb4_109753	193	Collar	Phage Tail Collar Domain	4.2e-26	1	Domain	29	85
Pb4_109755	191	Collar	Phage Tail Collar Domain	2.8e-25	1	Domain	25	81
Pb4_108287	300	CSD	'Cold-shock' DNA-binding domain	9.1e-10	1	Domain	21	94
Pb4_103517	308	CtaG_Cox11	Cytochrome c oxidase assembly protein CtaG/Cox11	3.4e-57	1	Family	17	169
Pb4_108519	226	Cupin_1	Cupin	1.1e-15	1	Domain	48	196	RQLR（33-36）
Pb4_102366	441	Cupin_8	Cupin-like domain	1.2e-35	1	Domain	47	295
Pb4_105549	212	Cyclin	Cyclin	1.1e-13	1	Family	69	165
Pb4_111735	346	DnaJ_C	DnaJ C terminal domain	8.8e-20	1	Domain	30	90
Pb4_109380	432	DOMON	DOMON domain	1.8e-09	1	Domain	40	187
Pb4_100099	172	DOPA_dioxygen	Dopa 4,5-dioxygenase family	3.5e-31	1	Domain	30	139
Pb4_112347	286	DUF1336	Protein of unknown function (DUF1336)	1.3e-34	1	Family	41	272
Pb4_106183	417	DUF1917	Domain of unknown function (DUF1917)	4.9e-17	1	Domain	77	189
Pb4_106352	190	DUF3456	TLR4 regulator and MIR-interacting MSAP	2.7e-12	1	Family	55	182
Pb4_109375	326	DUF676	Putative serine esterase (DUF676)	0.00015	1	Family	98	206
Pb4_103223	178	E1_DerP2_DerF2	ML domain	1e-14	1	Domain	19	147
Pb4_100278	409	EcKinase	Ecdysteroid kinase	1.8e-14	1	Family	165	335		LWAR（31-34）
Pb4_103737	298	Exo_endo_phos	Endonuclease/Exonuclease/phosphatase family	4e-07	1	Domain	26	276
Pb4_105298	381	Exo_endo_phos	Endonuclease/Exonuclease/phosphatase family	3e-17	1	Domain	101	359	RWLR（86-89）
Pb4_101220	184	Fasciclin	Fasciclin domain	9.3e-15	1	Domain	40	184
Pb4_112448	163	Fasciclin	Fasciclin domain	1.4e-15	1	Domain	36	159
Pb4_102884	419	fn3	Fibronectin type III domain	1.7e-06	1	Domain	245	338		LWAR（113-116）
Pb4_100596	295	Gal_Lectin	Galactose binding lectin domain	6.2e-14	1	Domain	64	144
Pb4_103478	369	Gal_Lectin	Galactose binding lectin domain	7.9e-14	1	Domain	93	172
Pb4_104501	308	Gal_Lectin	Galactose binding lectin domain	3.6e-14	1	Domain	44	121
Pb4_106913	207	Gal_Lectin	Galactose binding lectin domain	1.6e-07	1	Domain	70	154
Pb4_108643	128	Gal_Lectin	Galactose binding lectin domain	1.4e-10	1	Domain	51	121
Pb4_112804	296	GIY-YIG	GIY-YIG catalytic domain	0.043	1	Domain	25	92
Pb4_107180	381	Glyco_hydro_114	Glycoside-hydrolase family GH114	2e-56	1	Domain	33	277
Pb4_107181	381	Glyco_hydro_114	Glycoside-hydrolase family GH114	1.5e-54	1	Domain	30	274
Pb4_111369	295	Glyco_hydro_114	Glycoside-hydrolase family GH114	5.1e-55	1	Domain	34	279
Pb4_102024	329	Glyco_hydro_16	Glycosyl hydrolases family 16	5.6e-25	1	Domain	69	252
Pb4_102657	447	Glyco_hydro_16	Glycosyl hydrolases family 16	1.4e-05	1	Domain	60	177
Pb4_103864	390	Glyco_hydro_16	Glycosyl hydrolases family 16	2.7e-14	1	Domain	99	279
Pb4_111446	355	Glyco_hydro_16	Glycosyl hydrolases family 16	1.8e-28	1	Domain	43	265
Pb4_111531	268	Glyco_hydro_16	Glycosyl hydrolases family 16	4.6e-29	1	Domain	71	253
Pb4_111990	336	Glyco_hydro_16	Glycosyl hydrolases family 16	1e-32	1	Domain	63	256
Pb4_110507	394	Glyco_hydro_17	Glycosyl hydrolases family 17	3.3e-31	1	Domain	23	316			LYLFEAF（281-287）
Pb4_110509	315	Glyco_hydro_17	Glycosyl hydrolases family 17	2.5e-29	1	Domain	20	311			LYLFEAF（276-282）
Pb4_100594	444	Glyco_hydro_18	Glycosyl hydrolases family 18	4.2e-57	1	Domain	89	427
Pb4_101404	366	Glyco_hydro_18	Glycosyl hydrolases family 18	5.3e-66	1	Domain	32	352
Pb4_109845	357	Glyco_hydro_18	Glycosyl hydrolases family 18	4.4e-07	1	Domain	59	256
Pb4_112909	189	Glyco_hydro_18	Glycosyl hydrolases family 18	5.9e-15	1	Domain	40	179
Pb4_102538	404	Glyco_hydro_20	Glycosyl hydrolase family 20, catalytic domain	1.1e-41	1	Domain	28	259
Pb4_109672	372	Glyco_hydro_26	Glycosyl hydrolase family 26	4.9e-05	1	Domain	159	225
Pb4_112918	363	Glyco_hydro_99	Glycosyl hydrolase family 99	2.1e-86	1	Domain	31	354			LCLCLAA（9-15）
Pb4_102137	434	His_Phos_2	Histidine phosphatase superfamily (branch 2)	7.7e-06	1	Family	60	208
Pb4_110946	156	His_Phos_2	Histidine phosphatase superfamily (branch 2)	8.9e-13	1	Family	49	156
Pb4_103785	321	Hydrolase_4	Serine aminopeptidase, S33	2.6e-61	1	Family	63	304
Pb4_106077	287	Hydrolase_4	Serine aminopeptidase, S33	3.3e-08	1	Family	80	209
Pb4_101758	184	IF4E	Eukaryotic initiation factor 4E	8.3e-35	1	Domain	4	164
Pb4_105354	308	IPK	Inositol polyphosphate kinase	1e-38	1	Family	114	296
Pb4_104979	177	Kazal_1	Kazal-type serine protease inhibitor domain	2.6e-11	1	Domain	14	64
Pb4_111688	184	Kazal_2	Kazal-type serine protease inhibitor domain	3.2e-08	1	Domain	27	74
Pb4_108607	268	Kelch_4	Galactose oxidase, central domain	0.012	1	Repeat	193	250
Pb4_105877	296	Kunitz_BPTI	Kunitz/Bovine pancreatic trypsin inhibitor domain	3.4e-13	1	Domain	206	258
Pb4_102484	254	Laminin_G_3	Concanavalin A-like lectin/glucanases superfamily	1.3e-09	1	Domain	43	209
Pb4_108225	247	Lectin_C	Lectin C-type domain	8.1e-06	1	Domain	49	172
Pb4_111297	345	Lipase_3	Lipase (class 3)	5.7e-17	1	Family	146	284	RFLR（340-343）
Pb4_105970	287	LRR_4	Leucine Rich repeats (2 copies)	3e-06	1	Repeat	94	135
Pb4_109062	339	LRR_4	Leucine Rich repeats (2 copies)	5.8e-09	1	Repeat	40	99	RFLR（189-192）
Pb4_109174	325	LRR_4	Leucine Rich repeats (2 copies)	1.5e-06	1	Repeat	91	149
Pb4_104351	321	LRR_8	Leucine rich repeat	7.8e-17	1	Repeat	77	137
Pb4_105254	321	LRR_8	Leucine rich repeat	4.2e-15	1	Repeat	135	195
Pb4_105969	320	LRR_8	Leucine rich repeat	5.3e-09	1	Repeat	93	151
Pb4_107333	327	LRR_8	Leucine rich repeat	1e-07	1	Repeat	38	89
Pb4_107980	409	LRR_8	Leucine rich repeat	4.1e-19	1	Repeat	272	332
Pb4_108437	206	LRR_8	Leucine rich repeat	1.1e-15	1	Repeat	81	141
Pb4_110334	238	LRR_8	Leucine rich repeat	1.2e-13	1	Repeat	62	120
Pb4_110385	337	LRR_8	Leucine rich repeat	4e-10	1	Repeat	158	215
Pb4_110742	350	LRR_8	Leucine rich repeat	2.9e-15	1	Repeat	206	260
Pb4_110767	216	LRR_8	Leucine rich repeat	8.1e-06	1	Repeat	140	200
Pb4_111957	224	LRR_8	Leucine rich repeat	6.7e-13		Repeat	138	196
Pb4_112553	355	LRR_8	Leucine rich repeat	3.9e-14	1	Repeat	53	113
Pb4_112884	231	LRR_8	Leucine rich repeat	2.8e-16	1	Repeat	140	200
Pb4_110796	430	Mannosyl_trans3	Mannosyltransferase putative	0.00035	1	Repeat	106	128	RRLR（147-150）
Pb4_110850	345	Methyltransf_12	Methyltransferase domain	2.7e-10	1	Domain	111	209
Pb4_102312	377	Methyltransf_7	SAM dependent carboxyl methyltransferase	1.1e-21	1	Family	50	376
Pb4_111854	256	Mito_carr	Mitochondrial carrier protein	5.8e-08	1	Family	85	175	RWLR（249-252）
Pb4_107381	283	MORN	MORN repeat	5.2e-06	1	Repeat	108	130
Pb4_108272	280	MORN	MORN repeat	0.00035	1	Repeat	106	128
Pb4_108273	249	MORN	MORN repeat	6.4e-06	1	Repeat	102	124
Pb4_108279	252	MORN	MORN repeat	0.0027	1	Repeat	132	154
Pb4_100074	371	OGG_N	8-oxoguanine DNA glycosylase, N-terminal domain	8.6e-17	1	Family	9	140	RRLR(366-369)
Pb4_109192	126	Pam16	Pam16	1.7e-28	1	Family	3	125
Pb4_104675	417	PAP2	PAP2 superfamily	5.2e-08	1	Family	282	416
Pb4_100901	362	Peptidase_C1	Papain family cysteine protease	1.4e-10	1	Domain	27	83
Pb4_102357	362	Peptidase_C1	Papain family cysteine protease	4.4e-70	1	Domain	133	348
Pb4_112753	342	Peptidase_C1	Papain family cysteine protease	4.4e-78	1	Domain	122	340
Pb4_105167	330	Peptidase_C26	Peptidase C26	5.6e-16	1	Domain	26	241
Pb4_108166	253	Peptidase_M14	Zinc carboxypeptidase	0.0034	1	Domain	105	235
Pb4_104691	312	Phosphodiest	Type I phosphodiesterase / nucleotide pyrophosphatase	6.4e-13	1	Family	31	148
Pb4_104906	388	PI3_PI4_kinase	Phosphatidylinositol 3- and 4-kinase	3e-19	1	Family	90	290
Pb4_101703	449	Pkinase	Protein kinase domain	5.2e-51	1	Domain	149	400
Pb4_101704	377	Pkinase	Protein kinase domain	3.3e-51	1	Domain	113	359
Pb4_103612	293	Pkinase	Protein kinase domain	6.5e-18	1	Domain	41	236
Pb4_103627	377	Pkinase	Protein kinase domain	2.1e-29	1	Domain	100	374
Pb4_104249	310	Pkinase	Protein kinase domain	2.5e-42	1	Domain	61	309
Pb4_105685	323	Pkinase	Protein kinase domain	3.4e-55	1	Domain	55	320
Pb4_105686	324	Pkinase	Protein kinase domain	6.2e-54	1	Domain	56	321
Pb4_106010	406	Pkinase	Protein kinase domain	5.2e-26	1	Domain	145	394
Pb4_106639	386	Pkinase	Protein kinase domain	6.9e-41	1	Domain	73	383
Pb4_106940	371	Pkinase	Protein kinase domain	2.5e-47	1	Domain	101	363
Pb4_106941	376	Pkinase	Protein kinase domain	1.9e-51	1	Domain	106	368
Pb4_107555	403	Pkinase	Protein kinase domain	1.6e-38	1	Domain	121	387
Pb4_108714	406	Pkinase	Protein kinase domain	1.7e-65	1	Domain	34	291
Pb4_109775	382	Pkinase	Protein kinase domain	1.5e-26	1	Domain	96	373
Pb4_110235	359	Pkinase	Protein kinase domain	1.1e-29	1	Domain	88	350
Pb4_110244	348	Pkinase	Protein kinase domain	5.5e-56	1	Domain	45	297
Pb4_110245	360	Pkinase	Protein kinase domain	1.1e-56	1	Domain	47	307
Pb4_111768	392	Pkinase	Protein kinase domain	7.2e-14	1	Domain	62	339
Pb4_103306	388	Polysacc_deac_1	Polysaccharide deacetylase	5.7e-21	1	Family	161	293
Pb4_103724	314	Polysacc_deac_1	Polysaccharide deacetylase	3.1e-20	1	Family	32	163
Pb4_106798	263	Polysacc_deac_1	Polysaccharide deacetylase	1e-23	1	Family	46	170
Pb4_112040	226	Pribosyltran	Phosphoribosyl transferase domain	2.7e-24	1	Domain	50	207
Pb4_109250	431	PRKCSH	Glucosidase II beta subunit-like protein	9.4e-09	1	Family	121	195
Pb4_108434	218	Pro_isomerase	Cyclophilin type peptidyl-prolyl cis-trans isomerase/CLD	2.4e-45	1	Domain	41	206
Pb4_112793	361	Rad51	Rad51	5.6e-07	1	Domain	49	101	RFLR(268-271)
Pb4_106539	314	RAP	RAP domain	6.6e-07	1	Domain	249	302
Pb4_112853	231	Ras	Ras family	1.2e-14	1	Domain	70	225
Pb4_109724	167	Reeler	Reeler domain	1.3e-13	1	Family	29	155
Pb4_104144	382	Reprolysin_5	Metallo-peptidase family M12	2.5e-10	1	Family	20	236
Pb4_107886	418	RhoGAP	RhoGAP domain	1e-10	1	Domain	239	388
Pb4_107894	409	RhoGAP	RhoGAP domain	5.5e-07	1	Domain	225	383
Pb4_100508	318	RNase_T	Exonuclease	2.7e-09	1	Family	30	204
Pb4_106970	167	Robl_LC7	Roadblock/LC7 domain	2.2e-05	1	Domain	46	102
Pb4_100510	290	S1-P1_nuclease	S1/P1 Nuclease	2.3e-58	1	Domain	18	280
Pb4_113002	359	SBP_bac_8	Bacterial extracellular solute-binding protein	1.5e-31	1	Family	34	325
Pb4_104106	149	Sep15_SelM	Sep15/SelM redox domain	6.7e-09	1	Domain	73	146
Pb4_104541	281	Spherulin4	Spherulation-specific family 4	8.5e-22	1	Family	29	280
Pb4_111934	341	Tcp11	T-complex protein 11	6.3e-18	1	Family	174	317
Pb4_106616	245	Thaumatin	Thaumatin family	2.6e-77	1	Domain	32	243
Pb4_106909	239	Thaumatin	Thaumatin family	2.1e-77	1	Domain	26	237
Pb4_102061	226	Thioredoxin_4	Thioredoxin	9.8e-17	1	Domain	25	205
Pb4_107395	285	TP_methylase	Tetrapyrrole (Corrin/Porphyrin) Methylases	8.3e-19	1	Domain	13	250
Pb4_108796	364	Tyrosinase	Common central domain of tyrosinase	5.6e-11	1	Domain	33	141
Pb4_101235	368	U-box	U-box domain	1.5e-07	1	Domain	53	121
Pb4_105624	368								RDLR(31-34)
Pb4_106962	361
Pb4_109952	263	Zeta_toxin	Zeta toxin	1.5e-13	1	Domain	68	260
Pb4_107656	442	zf-C3HC4_2	Zinc finger, C3HC4 type (RING finger)	4.3e-12	1	Domain	152	190
Pb4_102877	218	zf-H2C2_2	Zinc-finger double domain	2.3e-05	1	Domain	77	99	RHLR(94-97)
Pb4_109918	344	zf-MYND	MYND finger	1.5e-11	1	Domain	26	64
Pb4_102815	435	zf-RING_2	Ring finger domain	1e-07	1	Domain	367	421
Pb4_102818	412	zf-RING_2	Ring finger domain	5.2e-10	1	Domain	355	406
Pb4_100032	422
Pb4_100225	121
Pb4_100237	408
Pb4_100244	222
Pb4_100245	218
Pb4_100246	216
Pb4_100248	220								RRLR(78-81)
Pb4_100249	203
Pb4_100257	436								RHLR(21-24)
Pb4_100282	209
Pb4_100283	308
Pb4_100284	333
Pb4_100379	188
Pb4_100431	294
Pb4_100455	144
Pb4_100473	272
Pb4_100530	450
Pb4_100541	204
Pb4_100849	296
Pb4_100871	212
Pb4_100958	344
Pb4_101127	206
Pb4_101154	140
Pb4_101162	176
Pb4_101165	307
Pb4_101192	291
Pb4_101212	384
Pb4_101355	360
Pb4_101456	212
Pb4_101457	229
Pb4_101484	150
Pb4_101562	233
Pb4_101578	367
Pb4_101602	184										LHRFLAQ(154-160)
Pb4_101608	166
Pb4_101661	232
Pb4_101714	171
Pb4_101753	91
Pb4_101795	66
Pb4_101808	136
Pb4_101825	391
Pb4_101832	121
Pb4_101866	173
Pb4_101879	375
Pb4_101886	396
Pb4_101972	386
Pb4_101992	210
Pb4_102009	134
Pb4_102095	283
Pb4_102097	277
Pb4_102153	279
Pb4_102264	335
Pb4_102282	296								RDLR(288-291)
Pb4_102295	197
Pb4_102313	108
Pb4_102410	170
Pb4_102563	287
Pb4_102675	249
Pb4_102729	334
Pb4_102820	415
Pb4_102969	185
Pb4_103015	296
Pb4_103026	348
Pb4_103136	342									LNAR(87-90)
Pb4_103137	81
Pb4_103257	104
Pb4_103270	126
Pb4_103416	351
Pb4_103428	322									LNAR(85-88)
Pb4_103470	133
Pb4_103473	204
Pb4_103487	108
Pb4_103507	152								RPLR(98-101)
Pb4_103541	137
Pb4_103566	74
Pb4_103573	185
Pb4_103579	171
Pb4_103736	163										LFAFLAG(10-16)
Pb4_103799	146
Pb4_103816	170
Pb4_103860	269
Pb4_103897	369
Pb4_103986	146
Pb4_103994	275
Pb4_104034	367
Pb4_104045	401
Pb4_104109	121
Pb4_104154	155										IRRFLAK(61-67)
Pb4_104286	114
Pb4_104298	129
Pb4_104299	236
Pb4_104317	187
Pb4_104322	303
Pb4_104398	340								RWLR(232-235)
Pb4_104483	386
Pb4_104560	341
Pb4_104604	385
Pb4_104606	129
Pb4_104753	268
Pb4_104846	133
Pb4_104907	180
Pb4_104908	308
Pb4_104958	196
Pb4_104988	184
Pb4_104994	301								RPLR(216-219)
Pb4_104995	391
Pb4_105074	152
Pb4_105100	220
Pb4_105263	234
Pb4_105322	399
Pb4_105338	190
Pb4_105361	137
Pb4_105362	159
Pb4_105423	165
Pb4_105542	97
Pb4_105572	160
Pb4_105606	384
Pb4_105657	230
Pb4_105701	278
Pb4_105716	94
Pb4_105738	321
Pb4_105871	113
Pb4_105903	261
Pb4_105904	173
Pb4_105929	218
Pb4_105948	269
Pb4_105958	145								RYLR(129-132)
Pb4_106019	215
Pb4_106026	376
Pb4_106032	248
Pb4_106058	232
Pb4_106059	220
Pb4_106060	223
Pb4_106064	217
Pb4_106092	146
Pb4_106141	375									LCAR(331-334)
Pb4_106175	205
Pb4_106205	230
Pb4_106240	84
Pb4_106453	248
Pb4_106476	353
Pb4_106477	307
Pb4_106532	207
Pb4_106737	111
Pb4_106829	105
Pb4_106911	402								RRLR(382-385)
Pb4_106918	213
Pb4_107009	185
Pb4_107056	417
Pb4_107236	250
Pb4_107267	250
Pb4_107268	315									LQAR(178-181)
Pb4_107270	264
Pb4_107277	199
Pb4_107279	346
Pb4_107331	124
Pb4_107332	134
Pb4_107399	311
Pb4_107451	170
Pb4_107465	212
Pb4_107484	279
Pb4_107602	100
Pb4_107609	205
Pb4_107626	277										LQAFLSK(156-162)
Pb4_107627	271
Pb4_107631	163
Pb4_107634	343
Pb4_107654	177
Pb4_107660	313
Pb4_107662	165
Pb4_107664	131
Pb4_107673	220
Pb4_107718	326
Pb4_107727	449
Pb4_107762	129
Pb4_107773	381
Pb4_107799	325
Pb4_107854	143
Pb4_107860	179
Pb4_107914	272
Pb4_107918	341								RRLR(281-284)
Pb4_107945	387
Pb4_107947	271
Pb4_107953	148
Pb4_108082	433
Pb4_108098	159
Pb4_108175	338
Pb4_108186	284									LNAR(245-248)
Pb4_108188	198										LFAFLAG(10-16)
Pb4_108196	140
Pb4_108302	179
Pb4_108346	145
Pb4_108619	80
Pb4_108627	374
Pb4_108656	175
Pb4_108669	350
Pb4_108670	291
Pb4_108674	231
Pb4_108675	234
Pb4_108733	298
Pb4_108750	231
Pb4_108782	93
Pb4_108790	264
Pb4_108807	360
Pb4_108835	146
Pb4_108917	274
Pb4_109005	254
Pb4_109071	238
Pb4_109078	344
Pb4_109105	110
Pb4_109148	137
Pb4_109203	191
Pb4_109232	348
Pb4_109241	432
Pb4_109249	409
Pb4_109263	437								RQLR(29-32)
Pb4_109431	113
Pb4_109599	204
Pb4_109634	220
Pb4_109640	411								RRLR(326-329)		LRDFLDK(67-73)
Pb4_109650	384
Pb4_109671	267
Pb4_109700	375
Pb4_109849	221
Pb4_109854	140
Pb4_109861	299
Pb4_109873	223
Pb4_109897	203
Pb4_109902	203										ADEFLAK(32-38)
Pb4_110061	198
Pb4_110099	365
Pb4_110100	165
Pb4_110111	382
Pb4_110136	308
Pb4_110202	399
Pb4_110304	107
Pb4_110337	142
Pb4_110422	195
Pb4_110458	226
Pb4_110500	290
Pb4_110503	290
Pb4_110568	416
Pb4_110705	232
Pb4_110893	161
Pb4_110929	376
Pb4_111070	157
Pb4_111101	343
Pb4_111242	96
Pb4_111259	324
Pb4_111267	103
Pb4_111336	324
Pb4_111353	121
Pb4_111375	388
Pb4_111396	230									LMAR(69-72)
Pb4_111424	287
Pb4_111548	441
Pb4_111642	134
Pb4_111645	228
Pb4_111708	165
Pb4_111712	289
Pb4_111757	207
Pb4_111767	324
Pb4_111772	207
Pb4_111804	371
Pb4_111951	130
Pb4_111952	139									LYAR(110-113)
Pb4_111970	373
Pb4_111985	397
Pb4_112073	293
Pb4_112099	241
Pb4_112162	315
Pb4_112337	312
Pb4_112375	193
Pb4_112387	337
Pb4_112405	357
Pb4_112431	313
Pb4_112454	304
Pb4_112493	298
Pb4_112572	92
Pb4_112573	82
Pb4_112584	141
Pb4_112600	291
Pb4_112611	125
Pb4_112647	101
Pb4_112714	213
Pb4_112735	103
Pb4_112770	433
Pb4_112778	427
Pb4_112814	370
Pb4_112903	283
Pb4_112911	170
Pb4_112939	440
Pb4_112942	314
